# Supplementary material for: 1-Methyl­piperazine-1,4-diium dipicrate
Source: Acta Crystallogr Sect E Struct Rep Online. 2011 Jan 15;67(Pt 2):o390–1. doi: 10.1107/S1600536811001024 (PMC3051773; doi:10.1107/S1600536811001024)
Supplement: Supplementary file 1 [file e-67-0o390-sup1.cif]

##############################################################################
###                                                                        ###
###        Electronic paper (Acta Crystallographica Section E)             ###
###                                                                        ###
##############################################################################
#                                                                            #
# This CIF contains the data in a paper accepted for publication in Acta     #
# Crystallographica Section E. It conforms to the requirements of Notes      #
# for Authors for Section E, and has been peer reviewed under the auspices   #
# of the IUCr Commission on Journals.                                        #
#                                                                            #
# Full details of the Crystallographic Information File format               #
# are given in the paper "The Crystallographic Information File (CIF):       #
# a New Standard Archive File for Crystallography" by S. R. Hall, F. H.      #
# Allen and I. D. Brown [Acta Cryst. (1991), A47, 655-685].                  #
#                                                                            #
# The current version of the core CIF dictionary is obtainable from          #
# ftp://ftp.iucr.org/pub/cif_core.dic. The current version number is 2.4.    #
#                                                                            #
# Software is freely available for graphical display of the structure(s) in  #
# this CIF.  For information consult the CIF home page http://www.iucr.org/  #
# cif/home.html                                                              #
#                                                                            #
# This file may be used for bona fide research purposes within the           #
# scientific community so long as proper attribution is given to the journal # 
# article from which it was obtained.                                        #
#                                                                            #
##############################################################################
                                             
data_I
_audit_creation_method     SHELXL-97
_chemical_name_systematic
;
1-methylpiperazine-1,4-diium bis(2,4,6-trinitrophenolate)
;
_chemical_name_common     '1-methylpiperazine-1,4-diium dipicrate'
_chemical_formula_moiety     'C5 H14 N2 2+, 2(C6 H2 N3 O7 -)'
_chemical_formula_sum     'C17 H18 N8 O14'
_chemical_formula_iupac     'C5 H14 N2 2+, 2C6 H2 N3 O7 -'
_chemical_formula_weight     558.39
_chemical_melting_point     ?
_symmetry_cell_setting     triclinic
_symmetry_space_group_name_H-M     'P -1'
_symmetry_space_group_name_Hall     '-P 1'
loop_
    _symmetry_equiv_pos_as_xyz
    'x, y, z'
    '-x, -y, -z'
_cell_length_a     8.2001(12)
_cell_length_b     10.1780(15)
_cell_length_c     13.7399(18)
_cell_angle_alpha     89.798(12)
_cell_angle_beta     78.130(11)
_cell_angle_gamma     81.558(12)
_cell_volume     1109.6(3)
_cell_formula_units_Z     2
_cell_measurement_reflns_used     12041
_cell_measurement_theta_min     3.0164
_cell_measurement_theta_max     28.0422
_cell_measurement_temperature     295(2)
_exptl_crystal_description     block
_exptl_crystal_colour     yellow
_exptl_crystal_size_max     0.4
_exptl_crystal_size_mid     0.15
_exptl_crystal_size_min     0.07
_exptl_crystal_density_diffrn     1.671
_exptl_crystal_density_meas     ?
_exptl_crystal_density_method     'not measured'
_exptl_crystal_F_000     576
_exptl_absorpt_coefficient_mu     0.148
_exptl_absorpt_correction_type     multi-scan
_exptl_absorpt_process_details
;
(CrysAlis PRO; Oxford Diffraction, 2009)
;
_exptl_absorpt_correction_T_min     0.93565
_exptl_absorpt_correction_T_max     1.00000
_exptl_special_details
;
;
_diffrn_ambient_temperature     295(2)
_diffrn_radiation_type     MoK\a
_diffrn_radiation_wavelength     0.71073
_diffrn_radiation_source     'Enhance (Mo) X-ray Source'
_diffrn_radiation_monochromator     'graphite'
_diffrn_measurement_device_type     'Oxford Diffraction Xcalibur Eos'
_diffrn_measurement_method     \w
_diffrn_detector_area_resol_mean     16.1544
_diffrn_reflns_number     21056
_diffrn_reflns_av_R_equivalents     0.0209
_diffrn_reflns_av_sigmaI/netI     0.0178
_diffrn_reflns_theta_min     3.02
_diffrn_reflns_theta_max     28.03
_diffrn_reflns_theta_full     25.00
_diffrn_measured_fraction_theta_max     0.910
_diffrn_measured_fraction_theta_full     0.998
_diffrn_reflns_limit_h_min     -10
_diffrn_reflns_limit_h_max     10
_diffrn_reflns_limit_k_min     -13
_diffrn_reflns_limit_k_max     12
_diffrn_reflns_limit_l_min     -18
_diffrn_reflns_limit_l_max     18
_refine_special_details
;
Refinement of <i>F</i>^2^ against ALL reflections. The weighted <i>R</i>-factor
<i>wR</i> and goodness of fit <i>S</i> are based on <i>F</i>^2^, conventional
<i>R</i>-factors <i>R</i> are based on <i>F</i>, with <i>F</i> set to zero for
negative <i>F</i>^2^. The threshold expression of <i>F</i>^2^ >
\s(<i>F</i>^2^) is used only for calculating <i>R</i>-factors(gt) <i>etc</i>.
and is not relevant to the choice of reflections for refinement.
<i>R</i>-factors based on <i>F</i>^2^ are statistically about twice as large
as those based on <i>F</i>, and <i>R</i>- factors based on ALL data will be
even larger.
;
_reflns_number_total     4891
_reflns_number_gt     3624
_reflns_threshold_expression     I>2sigma(I)
_refine_ls_structure_factor_coef     Fsqd
_refine_ls_matrix_type     full
_refine_ls_R_factor_all     0.0612
_refine_ls_R_factor_gt     0.0436
_refine_ls_wR_factor_gt     0.1132
_refine_ls_wR_factor_ref     0.1232
_refine_ls_goodness_of_fit_ref     0.947
_refine_ls_restrained_S_all     0.947
_refine_ls_number_reflns     4891
_refine_ls_number_parameters     424
_refine_ls_number_restraints     0
_refine_ls_hydrogen_treatment     mixed
_refine_ls_weighting_scheme     calc
_refine_ls_weighting_details
         'calc w=1/[\s^2^(Fo^2^)+(0.0725P)^2^+0.3607P] where P=(Fo^2^+2Fc^2^)/3'
_atom_sites_solution_hydrogens     geom
_atom_sites_solution_primary     direct
_atom_sites_solution_secondary     difmap
_refine_ls_shift/su_max     0.000
_refine_ls_shift/su_mean     0.000
_refine_diff_density_max     0.240
_refine_diff_density_min     -0.301
_refine_ls_extinction_method     none
_refine_ls_extinction_coef     ?
loop_
    _atom_type_symbol
    _atom_type_description
    _atom_type_scat_dispersion_real
    _atom_type_scat_dispersion_imag
    _atom_type_scat_source
    'C' 'C' 0.0033 0.0016
                         'International Tables Vol C Tables 4.2.6.8 and 6.1.1.4'
    'H' 'H' 0.0000 0.0000
                         'International Tables Vol C Tables 4.2.6.8 and 6.1.1.4'
    'N' 'N' 0.0061 0.0033
                         'International Tables Vol C Tables 4.2.6.8 and 6.1.1.4'
    'O' 'O' 0.0106 0.0060
                         'International Tables Vol C Tables 4.2.6.8 and 6.1.1.4'
_computing_data_collection     'CrysAlis PRO (Oxford Diffraction, 2009)'
_computing_cell_refinement     'CrysAlis PRO (Oxford Diffraction, 2009)'
_computing_data_reduction     'CrysAlis PRO (Oxford Diffraction, 2009)'
_computing_structure_solution     'SIR92 (Altomare <i>et al.</i>, 1993)'
_computing_structure_refinement     'SHELXL97 (Sheldrick, 2008)'
_computing_molecular_graphics
                   'Stereochemical Workstation Operation Manual (Siemens, 1989)'
_computing_publication_material     'SHELXL97 (Sheldrick, 2008)'
loop_
    _atom_site_type_symbol
    _atom_site_label
    _atom_site_fract_x
    _atom_site_fract_y
    _atom_site_fract_z
    _atom_site_U_iso_or_equiv
    _atom_site_adp_type
    _atom_site_calc_flag
    _atom_site_refinement_flags
    _atom_site_occupancy
    _atom_site_disorder_assembly
    _atom_site_disorder_group
    C C1A -0.10838(19) 0.86643(15) 0.10686(11) 0.0303(3) Uani d . 1 . .
    O O1A -0.02003(16) 0.75573(12) 0.08429(10) 0.0469(3) Uani d . 1 . .
    C C2A -0.04660(18) 0.98367(16) 0.13439(12) 0.0309(3) Uani d . 1 . .
    N N2A 0.12392(16) 0.97199(15) 0.15030(11) 0.0394(3) Uani d . 1 . .
    O O21A 0.19522(16) 1.07010(15) 0.13867(13) 0.0601(4) Uani d . 1 . .
    O O22A 0.18805(16) 0.86647(14) 0.17951(12) 0.0568(4) Uani d . 1 . .
    C C3A -0.1404(2) 1.10787(16) 0.14843(12) 0.0314(3) Uani d . 1 . .
    H H3A -0.091(3) 1.179(2) 0.1651(16) 0.052(6) Uiso d . 1 . .
    C C4A -0.30793(18) 1.12289(14) 0.14285(11) 0.0284(3) Uani d . 1 . .
    N N4A -0.40990(18) 1.25160(13) 0.16554(10) 0.0350(3) Uani d . 1 . .
    O O41A -0.56396(15) 1.25745(13) 0.18252(10) 0.0474(3) Uani d . 1 . .
    O O42A -0.33873(18) 1.34906(12) 0.16819(12) 0.0566(4) Uani d . 1 . .
    C C5A -0.38244(19) 1.01553(15) 0.12063(11) 0.0288(3) Uani d . 1 . .
    H H5A -0.495(2) 1.0237(18) 0.1186(13) 0.036(5) Uiso d . 1 . .
    C C6A -0.28521(19) 0.89319(14) 0.10388(11) 0.0294(3) Uani d . 1 . .
    N N6A -0.36772(18) 0.78285(13) 0.08081(11) 0.0370(3) Uani d . 1 . .
    O O61A -0.3268(2) 0.67315(13) 0.11180(13) 0.0662(5) Uani d . 1 . .
    O O62A -0.47823(18) 0.80553(14) 0.03359(11) 0.0557(4) Uani d . 1 . .
    C C1B 0.29112(18) 0.24867(15) 0.41703(11) 0.0270(3) Uani d . 1 . .
    O O1B 0.19899(13) 0.35763(11) 0.44572(8) 0.0353(3) Uani d . 1 . .
    C C2B 0.23173(18) 0.13264(16) 0.38650(12) 0.0299(3) Uani d . 1 . .
    N N2B 0.05928(16) 0.14283(15) 0.37308(12) 0.0404(3) Uani d . 1 . .
    O O21B -0.00902(16) 0.04406(15) 0.38274(15) 0.0690(5) Uani d . 1 . .
    O O22B -0.00859(16) 0.24821(14) 0.34659(12) 0.0576(4) Uani d . 1 . .
    C C3B 0.32794(19) 0.00995(16) 0.36639(12) 0.0315(3) Uani d . 1 . .
    H H3B 0.279(2) -0.0637(19) 0.3481(14) 0.040(5) Uiso d . 1 . .
    C C4B 0.49633(19) -0.00422(15) 0.37139(11) 0.0301(3) Uani d . 1 . .
    N N4B 0.59846(18) -0.13327(14) 0.34997(11) 0.0389(3) Uani d . 1 . .
    O O41B 0.74541(16) -0.14586(14) 0.35957(12) 0.0558(4) Uani d . 1 . .
    O O42B 0.53534(19) -0.22459(14) 0.32327(14) 0.0652(4) Uani d . 1 . .
    C C5B 0.56874(19) 0.10308(16) 0.39575(11) 0.0303(3) Uani d . 1 . .
    H H5B 0.681(2) 0.0949(17) 0.3956(13) 0.033(4) Uiso d . 1 . .
    C C6B 0.46974(18) 0.22393(16) 0.41531(11) 0.0295(3) Uani d . 1 . .
    N N6B 0.55497(17) 0.33587(15) 0.43280(12) 0.0414(4) Uani d . 1 . .
    O O61B 0.5170(2) 0.44149(14) 0.39533(12) 0.0590(4) Uani d . 1 . .
    O O62B 0.66595(18) 0.31520(16) 0.47993(14) 0.0699(5) Uani d . 1 . .
    N N11 0.16733(15) 0.57565(13) 0.16779(10) 0.0291(3) Uani d . 1 . .
    H H11 0.114(2) 0.6554(18) 0.1567(13) 0.030(4) Uiso d . 1 . .
    C C11A 0.2986(3) 0.5363(2) 0.07575(15) 0.0456(5) Uani d . 1 . .
    H H11C 0.346(3) 0.450(3) 0.0848(19) 0.071(7) Uiso d . 1 . .
    H H11B 0.243(3) 0.539(2) 0.024(2) 0.068(7) Uiso d . 1 . .
    H H11A 0.372(3) 0.600(3) 0.068(2) 0.079(8) Uiso d . 1 . .
    C C12 0.2433(2) 0.58588(17) 0.25660(13) 0.0348(4) Uani d . 1 . .
    H H12B 0.300(2) 0.498(2) 0.2664(14) 0.041(5) Uiso d . 1 . .
    H H12A 0.322(3) 0.647(2) 0.2416(16) 0.053(6) Uiso d . 1 . .
    C C13 0.1088(2) 0.63356(18) 0.34660(13) 0.0387(4) Uani d . 1 . .
    H H13B 0.054(2) 0.7194(19) 0.3366(13) 0.035(5) Uiso d . 1 . .
    H H13A 0.157(2) 0.636(2) 0.4042(16) 0.049(5) Uiso d . 1 . .
    N N14 -0.02066(18) 0.54247(15) 0.36518(11) 0.0361(3) Uani d . 1 . .
    H H14B -0.100(3) 0.576(2) 0.4161(16) 0.044(5) Uiso d . 1 . .
    H H14A 0.031(3) 0.460(2) 0.3783(15) 0.048(5) Uiso d . 1 . .
    C C15 -0.0961(2) 0.52998(19) 0.27659(13) 0.0364(4) Uani d . 1 . .
    H H15B -0.153(2) 0.616(2) 0.2644(15) 0.042(5) Uiso d . 1 . .
    H H15A -0.171(3) 0.471(2) 0.2906(15) 0.047(5) Uiso d . 1 . .
    C C16 0.0398(2) 0.48330(17) 0.18685(13) 0.0338(3) Uani d . 1 . .
    H H16B 0.098(2) 0.3954(19) 0.1948(14) 0.036(5) Uiso d . 1 . .
    H H16A -0.012(3) 0.481(2) 0.1283(17) 0.056(6) Uiso d . 1 . .
loop_
    _atom_site_aniso_label
    _atom_site_aniso_U_11
    _atom_site_aniso_U_22
    _atom_site_aniso_U_33
    _atom_site_aniso_U_12
    _atom_site_aniso_U_13
    _atom_site_aniso_U_23
    C1A 0.0339(8) 0.0278(8) 0.0286(8) 0.0045(6) -0.0116(6) 0.0010(6)
    O1A 0.0507(7) 0.0349(6) 0.0543(8) 0.0144(5) -0.0239(6) -0.0092(6)
    C2A 0.0257(7) 0.0361(8) 0.0310(8) -0.0019(6) -0.0081(6) 0.0030(6)
    N2A 0.0275(7) 0.0450(8) 0.0462(9) -0.0034(6) -0.0097(6) -0.0010(7)
    O21A 0.0355(7) 0.0566(9) 0.0925(12) -0.0161(6) -0.0166(7) 0.0067(8)
    O22A 0.0422(7) 0.0511(8) 0.0820(11) 0.0035(6) -0.0320(7) 0.0070(7)
    C3A 0.0342(8) 0.0290(8) 0.0324(8) -0.0068(6) -0.0088(6) 0.0024(6)
    C4A 0.0311(7) 0.0244(7) 0.0284(8) 0.0010(6) -0.0072(6) 0.0014(6)
    N4A 0.0435(8) 0.0274(7) 0.0324(7) 0.0029(6) -0.0099(6) -0.0003(5)
    O41A 0.0381(7) 0.0415(7) 0.0571(8) 0.0112(5) -0.0094(6) -0.0042(6)
    O42A 0.0646(9) 0.0267(6) 0.0792(11) -0.0052(6) -0.0174(8) -0.0055(6)
    C5A 0.0280(7) 0.0307(8) 0.0287(8) -0.0012(6) -0.0102(6) 0.0027(6)
    C6A 0.0357(8) 0.0260(7) 0.0289(8) -0.0037(6) -0.0130(6) 0.0011(6)
    N6A 0.0453(8) 0.0307(7) 0.0387(8) -0.0068(6) -0.0163(6) -0.0020(6)
    O61A 0.0923(11) 0.0293(7) 0.0920(12) -0.0132(7) -0.0508(10) 0.0087(7)
    O62A 0.0606(8) 0.0531(8) 0.0682(9) -0.0181(7) -0.0407(8) 0.0056(7)
    C1B 0.0256(7) 0.0315(8) 0.0221(7) 0.0001(6) -0.0036(5) -0.0009(6)
    O1B 0.0338(6) 0.0350(6) 0.0336(6) 0.0054(5) -0.0061(5) -0.0059(5)
    C2B 0.0227(7) 0.0359(8) 0.0308(8) -0.0032(6) -0.0055(6) 0.0006(6)
    N2B 0.0265(7) 0.0434(8) 0.0523(9) -0.0043(6) -0.0108(6) -0.0032(7)
    O21B 0.0357(7) 0.0529(9) 0.1243(15) -0.0158(6) -0.0236(8) 0.0045(9)
    O22B 0.0400(7) 0.0510(8) 0.0875(11) 0.0010(6) -0.0315(7) 0.0076(7)
    C3B 0.0312(8) 0.0310(8) 0.0331(8) -0.0061(6) -0.0070(6) -0.0003(6)
    C4B 0.0288(7) 0.0312(8) 0.0278(8) 0.0027(6) -0.0050(6) -0.0014(6)
    N4B 0.0388(8) 0.0355(8) 0.0370(8) 0.0050(6) -0.0031(6) -0.0023(6)
    O41B 0.0365(7) 0.0511(8) 0.0751(10) 0.0147(6) -0.0155(6) -0.0074(7)
    O42B 0.0597(9) 0.0352(7) 0.0992(13) 0.0017(6) -0.0186(8) -0.0210(8)
    C5B 0.0227(7) 0.0402(9) 0.0264(8) 0.0003(6) -0.0053(6) -0.0026(6)
    C6B 0.0273(7) 0.0349(8) 0.0264(7) -0.0051(6) -0.0056(6) -0.0037(6)
    N6B 0.0318(7) 0.0453(9) 0.0462(9) -0.0065(6) -0.0052(6) -0.0166(7)
    O61B 0.0718(9) 0.0448(8) 0.0644(9) -0.0235(7) -0.0133(8) 0.0015(7)
    O62B 0.0495(8) 0.0688(10) 0.0995(13) 0.0001(7) -0.0399(9) -0.0343(9)
    N11 0.0286(6) 0.0248(6) 0.0310(7) 0.0034(5) -0.0047(5) -0.0002(5)
    C11A 0.0464(10) 0.0415(11) 0.0383(10) 0.0077(9) 0.0055(8) 0.0011(8)
    C12 0.0280(8) 0.0350(9) 0.0423(9) -0.0012(7) -0.0122(7) -0.0009(7)
    C13 0.0431(9) 0.0357(9) 0.0386(9) 0.0020(7) -0.0169(8) -0.0092(7)
    N14 0.0343(7) 0.0384(8) 0.0289(7) 0.0082(6) -0.0010(6) -0.0024(6)
    C15 0.0271(8) 0.0411(9) 0.0403(9) -0.0024(7) -0.0073(7) 0.0020(7)
    C16 0.0376(8) 0.0309(8) 0.0342(9) -0.0054(7) -0.0104(7) -0.0033(7)
_geom_special_details
;
All s.u.'s (except the s.u. in the dihedral angle between two l.s. planes) are
estimated using the full covariance matrix. The cell s.u.'s are taken into
account individually in the estimation of s.u.'s in distances, angles and
torsion angles; correlations between s.u.'s in cell parameters are only used
when they are defined by crystal symmetry. An approximate (isotropic)
treatment of cell s.u.'s is used for estimating s.u.'s involving l.s. planes.
;
loop_
    _geom_bond_atom_site_label_1
    _geom_bond_atom_site_label_2
    _geom_bond_site_symmetry_2
    _geom_bond_distance
    _geom_bond_publ_flag
    C1A O1A . 1.2494(18) ?
    C1A C2A . 1.443(2) ?
    C1A C6A . 1.445(2) ?
    C2A C3A . 1.372(2) ?
    C2A N2A . 1.4470(19) ?
    N2A O21A . 1.2233(19) ?
    N2A O22A . 1.2283(19) ?
    C3A C4A . 1.378(2) ?
    C3A H3A . 0.93(2) ?
    C4A C5A . 1.391(2) ?
    C4A N4A . 1.4445(19) ?
    N4A O42A . 1.2267(19) ?
    N4A O41A . 1.2291(18) ?
    C5A C6A . 1.369(2) ?
    C5A H5A . 0.917(19) ?
    C6A N6A . 1.4605(19) ?
    N6A O62A . 1.2144(18) ?
    N6A O61A . 1.2190(19) ?
    C1B O1B . 1.2612(18) ?
    C1B C2B . 1.437(2) ?
    C1B C6B . 1.445(2) ?
    C2B C3B . 1.372(2) ?
    C2B N2B . 1.4521(19) ?
    N2B O21B . 1.215(2) ?
    N2B O22B . 1.2238(19) ?
    C3B C4B . 1.383(2) ?
    C3B H3B . 0.959(19) ?
    C4B C5B . 1.390(2) ?
    C4B N4B . 1.446(2) ?
    N4B O42B . 1.220(2) ?
    N4B O41B . 1.2271(19) ?
    C5B C6B . 1.365(2) ?
    C5B H5B . 0.913(18) ?
    C6B N6B . 1.466(2) ?
    N6B O62B . 1.215(2) ?
    N6B O61B . 1.217(2) ?
    N11 C16 . 1.490(2) ?
    N11 C12 . 1.490(2) ?
    N11 C11A . 1.495(2) ?
    N11 H11 . 0.892(18) ?
    C11A H11C . 0.93(3) ?
    C11A H11B . 0.92(3) ?
    C11A H11A . 0.94(3) ?
    C12 C13 . 1.505(2) ?
    C12 H12B . 0.97(2) ?
    C12 H12A . 0.96(2) ?
    C13 N14 . 1.493(2) ?
    C13 H13B . 0.946(19) ?
    C13 H13A . 0.96(2) ?
    N14 C15 . 1.488(2) ?
    N14 H14B . 0.88(2) ?
    N14 H14A . 0.92(2) ?
    C15 C16 . 1.507(2) ?
    C15 H15B . 0.96(2) ?
    C15 H15A . 0.92(2) ?
    C16 H16B . 0.965(18) ?
    C16 H16A . 0.99(2) ?
loop_
    _geom_angle_atom_site_label_1
    _geom_angle_atom_site_label_2
    _geom_angle_atom_site_label_3
    _geom_angle_site_symmetry_1
    _geom_angle_site_symmetry_3
    _geom_angle
    _geom_angle_publ_flag
    O1A C1A C2A . . 124.85(14) ?
    O1A C1A C6A . . 123.25(15) ?
    C2A C1A C6A . . 111.84(13) ?
    C3A C2A C1A . . 124.24(13) ?
    C3A C2A N2A . . 116.59(14) ?
    C1A C2A N2A . . 119.16(13) ?
    O21A N2A O22A . . 122.68(14) ?
    O21A N2A C2A . . 118.32(14) ?
    O22A N2A C2A . . 118.91(14) ?
    C2A C3A C4A . . 119.12(15) ?
    C2A C3A H3A . . 118.9(13) ?
    C4A C3A H3A . . 121.8(13) ?
    C3A C4A C5A . . 121.40(14) ?
    C3A C4A N4A . . 119.07(14) ?
    C5A C4A N4A . . 119.46(13) ?
    O42A N4A O41A . . 123.36(14) ?
    O42A N4A C4A . . 118.51(14) ?
    O41A N4A C4A . . 118.12(14) ?
    C6A C5A C4A . . 118.49(14) ?
    C6A C5A H5A . . 119.2(11) ?
    C4A C5A H5A . . 122.3(11) ?
    C5A C6A C1A . . 124.74(14) ?
    C5A C6A N6A . . 116.96(13) ?
    C1A C6A N6A . . 118.30(13) ?
    O62A N6A O61A . . 122.69(14) ?
    O62A N6A C6A . . 118.18(13) ?
    O61A N6A C6A . . 119.09(13) ?
    O1B C1B C2B . . 124.76(13) ?
    O1B C1B C6B . . 123.54(14) ?
    C2B C1B C6B . . 111.65(13) ?
    C3B C2B C1B . . 124.68(13) ?
    C3B C2B N2B . . 115.96(14) ?
    C1B C2B N2B . . 119.34(13) ?
    O21B N2B O22B . . 122.20(14) ?
    O21B N2B C2B . . 118.69(14) ?
    O22B N2B C2B . . 118.96(14) ?
    C2B C3B C4B . . 118.77(15) ?
    C2B C3B H3B . . 120.1(11) ?
    C4B C3B H3B . . 121.1(11) ?
    C3B C4B C5B . . 121.27(14) ?
    C3B C4B N4B . . 119.00(14) ?
    C5B C4B N4B . . 119.73(13) ?
    O42B N4B O41B . . 122.89(14) ?
    O42B N4B C4B . . 118.86(14) ?
    O41B N4B C4B . . 118.24(14) ?
    C6B C5B C4B . . 118.58(14) ?
    C6B C5B H5B . . 120.0(11) ?
    C4B C5B H5B . . 121.3(11) ?
    C5B C6B C1B . . 124.82(14) ?
    C5B C6B N6B . . 116.40(13) ?
    C1B C6B N6B . . 118.76(13) ?
    O62B N6B O61B . . 123.87(16) ?
    O62B N6B C6B . . 117.52(16) ?
    O61B N6B C6B . . 118.50(14) ?
    C16 N11 C12 . . 110.14(13) ?
    C16 N11 C11A . . 111.97(14) ?
    C12 N11 C11A . . 111.84(14) ?
    C16 N11 H11 . . 107.5(11) ?
    C12 N11 H11 . . 109.0(11) ?
    C11A N11 H11 . . 106.2(11) ?
    N11 C11A H11C . . 106.1(16) ?
    N11 C11A H11B . . 106.3(15) ?
    H11C C11A H11B . . 110(2) ?
    N11 C11A H11A . . 106.9(17) ?
    H11C C11A H11A . . 116(2) ?
    H11B C11A H11A . . 111(2) ?
    N11 C12 C13 . . 110.48(13) ?
    N11 C12 H12B . . 106.7(11) ?
    C13 C12 H12B . . 110.9(11) ?
    N11 C12 H12A . . 107.2(13) ?
    C13 C12 H12A . . 110.5(13) ?
    H12B C12 H12A . . 110.9(16) ?
    N14 C13 C12 . . 110.29(14) ?
    N14 C13 H13B . . 107.8(11) ?
    C12 C13 H13B . . 110.5(11) ?
    N14 C13 H13A . . 108.6(12) ?
    C12 C13 H13A . . 110.3(12) ?
    H13B C13 H13A . . 109.3(16) ?
    C15 N14 C13 . . 111.26(14) ?
    C15 N14 H14B . . 109.5(13) ?
    C13 N14 H14B . . 107.5(13) ?
    C15 N14 H14A . . 108.4(13) ?
    C13 N14 H14A . . 108.3(12) ?
    H14B N14 H14A . . 111.8(18) ?
    N14 C15 C16 . . 110.20(13) ?
    N14 C15 H15B . . 108.1(12) ?
    C16 C15 H15B . . 109.3(12) ?
    N14 C15 H15A . . 108.0(13) ?
    C16 C15 H15A . . 110.7(13) ?
    H15B C15 H15A . . 110.4(16) ?
    N11 C16 C15 . . 110.70(13) ?
    N11 C16 H16B . . 108.1(10) ?
    C15 C16 H16B . . 112.1(11) ?
    N11 C16 H16A . . 108.9(13) ?
    C15 C16 H16A . . 108.8(13) ?
    H16B C16 H16A . . 108.2(16) ?
loop_
    _geom_torsion_atom_site_label_1
    _geom_torsion_atom_site_label_2
    _geom_torsion_atom_site_label_3
    _geom_torsion_atom_site_label_4
    _geom_torsion_site_symmetry_1
    _geom_torsion_site_symmetry_2
    _geom_torsion_site_symmetry_3
    _geom_torsion_site_symmetry_4
    _geom_torsion
    _geom_torsion_publ_flag
    O1A C1A C2A C3A . . . . 172.55(16) ?
    C6A C1A C2A C3A . . . . -4.8(2) ?
    O1A C1A C2A N2A . . . . -8.5(2) ?
    C6A C1A C2A N2A . . . . 174.11(14) ?
    C3A C2A N2A O21A . . . . -26.5(2) ?
    C1A C2A N2A O21A . . . . 154.53(16) ?
    C3A C2A N2A O22A . . . . 150.03(16) ?
    C1A C2A N2A O22A . . . . -29.0(2) ?
    C1A C2A C3A C4A . . . . 4.6(2) ?
    N2A C2A C3A C4A . . . . -174.39(14) ?
    C2A C3A C4A C5A . . . . -1.8(2) ?
    C2A C3A C4A N4A . . . . 175.04(14) ?
    C3A C4A N4A O42A . . . . 15.4(2) ?
    C5A C4A N4A O42A . . . . -167.73(15) ?
    C3A C4A N4A O41A . . . . -163.68(14) ?
    C5A C4A N4A O41A . . . . 13.2(2) ?
    C3A C4A C5A C6A . . . . -0.2(2) ?
    N4A C4A C5A C6A . . . . -177.01(14) ?
    C4A C5A C6A C1A . . . . -0.4(2) ?
    C4A C5A C6A N6A . . . . 179.97(13) ?
    O1A C1A C6A C5A . . . . -174.70(15) ?
    C2A C1A C6A C5A . . . . 2.7(2) ?
    O1A C1A C6A N6A . . . . 4.9(2) ?
    C2A C1A C6A N6A . . . . -177.70(13) ?
    C5A C6A N6A O62A . . . . 33.9(2) ?
    C1A C6A N6A O62A . . . . -145.77(16) ?
    C5A C6A N6A O61A . . . . -144.12(17) ?
    C1A C6A N6A O61A . . . . 36.3(2) ?
    O1B C1B C2B C3B . . . . -172.05(15) ?
    C6B C1B C2B C3B . . . . 5.3(2) ?
    O1B C1B C2B N2B . . . . 9.4(2) ?
    C6B C1B C2B N2B . . . . -173.25(14) ?
    C3B C2B N2B O21B . . . . 27.4(2) ?
    C1B C2B N2B O21B . . . . -153.91(17) ?
    C3B C2B N2B O22B . . . . -148.21(17) ?
    C1B C2B N2B O22B . . . . 30.5(2) ?
    C1B C2B C3B C4B . . . . -2.8(2) ?
    N2B C2B C3B C4B . . . . 175.80(14) ?
    C2B C3B C4B C5B . . . . -0.3(2) ?
    C2B C3B C4B N4B . . . . -179.82(14) ?
    C3B C4B N4B O42B . . . . 3.6(2) ?
    C5B C4B N4B O42B . . . . -175.90(16) ?
    C3B C4B N4B O41B . . . . -176.40(15) ?
    C5B C4B N4B O41B . . . . 4.1(2) ?
    C3B C4B C5B C6B . . . . 0.3(2) ?
    N4B C4B C5B C6B . . . . 179.78(14) ?
    C4B C5B C6B C1B . . . . 2.9(2) ?
    C4B C5B C6B N6B . . . . -175.30(14) ?
    O1B C1B C6B C5B . . . . 172.05(15) ?
    C2B C1B C6B C5B . . . . -5.4(2) ?
    O1B C1B C6B N6B . . . . -9.8(2) ?
    C2B C1B C6B N6B . . . . 172.77(14) ?
    C5B C6B N6B O62B . . . . -38.6(2) ?
    C1B C6B N6B O62B . . . . 143.11(16) ?
    C5B C6B N6B O61B . . . . 137.68(16) ?
    C1B C6B N6B O61B . . . . -40.6(2) ?
    C16 N11 C12 C13 . . . . -58.20(17) ?
    C11A N11 C12 C13 . . . . 176.60(15) ?
    N11 C12 C13 N14 . . . . 57.33(18) ?
    C12 C13 N14 C15 . . . . -56.74(18) ?
    C13 N14 C15 C16 . . . . 56.51(19) ?
    C12 N11 C16 C15 . . . . 58.16(17) ?
    C11A N11 C16 C15 . . . . -176.72(14) ?
    N14 C15 C16 N11 . . . . -57.15(19) ?
loop_
    _geom_hbond_atom_site_label_D
    _geom_hbond_atom_site_label_H
    _geom_hbond_atom_site_label_A
    _geom_hbond_site_symmetry_A
    _geom_hbond_distance_DH
    _geom_hbond_distance_HA
    _geom_hbond_distance_DA
    _geom_hbond_angle_DHA
    N11 H11 O1A . 0.892(18) 1.831(18) 2.6305(17) 148.1(16)
    N11 H11 O22A . 0.892(18) 2.356(18) 2.996(2) 128.8(14)
    N14 H14B O1B 2_566 0.88(2) 1.98(2) 2.8181(19) 157.3(17)
    N14 H14A O1B . 0.92(2) 1.99(2) 2.7962(18) 146.4(18)
    N14 H14A O22B . 0.92(2) 2.28(2) 2.992(2) 133.9(16)
    C5A H5A O21A 1_455 0.917(19) 2.476(19) 3.383(2) 170.3(16)
    C5B H5B O21B 1_655 0.913(18) 2.487(18) 3.394(2) 172.3(15)
    C11A H11C O41A 1_645 0.93(3) 2.48(3) 3.345(2) 155(2)
    C11A H11A O62A 1_655 0.94(3) 2.57(3) 3.496(3) 168(2)
    C12 H12A O22A . 0.96(2) 2.56(2) 3.046(2) 111.6(15)
    C13 H13A O62B 2_666 0.96(2) 2.46(2) 3.386(2) 162.9(17)
data_global
_journal_date_recd_electronic     2010-12-20
_journal_date_accepted     2011-01-07
_journal_name_full     'Acta Crystallographica, Section E'
_journal_year     2011
_journal_volume     67
_journal_issue      2
_journal_page_first     o390
_journal_page_last     o391
_journal_paper_category     QO
_journal_coeditor_code     FL2330
_publ_contact_author
;
Maciej Kubicki
Faculty of Chemistry
Adam Mickiewicz University
Grunwaldzka 6
60-780 Pozna\'n
Poland
;
_publ_contact_author_email     mkubicki@amu.edu.pl
_publ_section_title
;
1-Methylpiperazine-1,4-diium dipicrate
;
loop_
    _publ_author_name
    _publ_author_address
    'Dutkiewicz, Grzegorz'
;  Department of Chemistry
Adam Mickiewicz University
Grunwaldzka 6
60-780 Pozna\'n
Poland
;
    'Samshuddin, S.'
;  Department of Studies in Chemistry
Mangalore University
Mangalagangotri 574 199
India
;
    'Narayana, B.'
;  Department of Studies in Chemistry
Mangalore University
Mangalagangotri 574 199
India
;
    'Yathirajan, H. S.'
;  Department of Studies in Chemistry
University of Mysore
Manasagangotri, Mysore 570 006,
India
;
    'Kubicki, Maciej'
;  Department of Chemistry
Adam Mickiewicz University
Grunwaldzka 6
60-780 Pozna\'n
Poland
;
_publ_section_synopsis     .
