# Supplementary material for: 1-Methyl­piperazine-1,4-diium dipicrate
Source: Acta Crystallogr Sect E Struct Rep Online. 2011 Jan 15;67(Pt 2):o390–1. doi: 10.1107/S1600536811001024 (PMC3051773; doi:10.1107/S1600536811001024)
Supplement: Supplementary file 2 [file e-67-0o390-Isup2.hkl]

#
# h,k,l, Fc-squared, Fo-squared, sigma(Fo-squared) and status flag
#
data_I
_shelx_title ' hsy806a in P-1'
_shelx_refln_list_code          4
_shelx_F_calc_maximum      208.75
_exptl_crystal_F_000       576.00
_reflns_d_resolution_high  0.7563
 
loop_
 _symmetry_equiv_pos_as_xyz
 'x, y, z'
 '-x, -y, -z'
 
_cell_length_a     8.2001
_cell_length_b    10.1780
_cell_length_c    13.7399
_cell_angle_alpha  89.798
_cell_angle_beta   78.130
_cell_angle_gamma  81.558
 
_shelx_F_squared_multiplier     1.000
 
loop_
 _refln_index_h
 _refln_index_k
 _refln_index_l
 _refln_F_squared_calc
 _refln_F_squared_meas
 _refln_F_squared_sigma
 _refln_observed_status
   2   0   0     1740.09     1616.16      4.62 o
   3   0   0      270.82      271.41      0.97 o
   4   0   0      736.38      824.52      4.06 o
   5   0   0       16.13       11.17      0.81 o
   6   0   0      277.79      276.39      2.39 o
   7   0   0       45.15       37.15      1.59 o
   8   0   0        1.82        1.48      1.66 o
   9   0   0       25.06       24.31      1.99 o
  10   0   0       12.98       14.86      2.98 o
 -10   1   0        9.33        8.63      4.11 o
  -9   1   0        0.04       -0.05      2.09 o
  -8   1   0        0.78        0.12      1.56 o
  -7   1   0        1.98        0.89      1.34 o
  -6   1   0        0.78        1.12      0.72 o
  -5   1   0     1157.71     1083.14      6.67 o
  -4   1   0        4.99        6.03      0.48 o
  -3   1   0       44.59       50.50      0.47 o
  -2   1   0       19.15       16.65      0.33 o
  -1   1   0       79.70      119.92      0.82 o
   1   1   0     1122.80     1105.64      2.38 o
   2   1   0       77.06       82.22      1.39 o
   3   1   0       48.44       39.18      0.68 o
   4   1   0       17.16       30.42      0.68 o
   5   1   0      476.82      574.37      2.81 o
   6   1   0       21.61       20.64      0.89 o
   7   1   0        0.48        1.19      0.92 o
   8   1   0       48.21       46.17      1.82 o
   9   1   0       28.34       27.25      1.95 o
  10   1   0       54.08       66.18      2.76 o
  -9   2   0        1.00        2.15      2.02 o
  -8   2   0        0.78        2.95      1.68 o
  -7   2   0      166.81      155.74      2.42 o
  -6   2   0        1.05        0.63      1.42 o
  -5   2   0       68.60       65.06      0.82 o
  -4   2   0        4.40        3.99      0.44 o
  -3   2   0       15.36       19.17      0.44 o
  -2   2   0     1474.71     1488.57      4.43 o
  -1   2   0    14271.38    11396.75     60.15 o
   0   2   0        3.86       13.78      0.48 o
   1   2   0      397.37      395.43      2.18 o
   2   2   0       47.47       47.63      0.87 o
   3   2   0      217.43      179.52      1.29 o
   4   2   0       37.58       35.25      0.99 o
   5   2   0      525.62      507.40      4.39 o
   6   2   0       78.05       80.92      1.23 o
   7   2   0        0.38        0.48      0.87 o
   8   2   0      115.13      100.20      1.86 o
   9   2   0       81.99       70.30      2.00 o
  10   2   0       34.15       33.40      2.54 o
  -8   3   0        0.98        2.84      1.66 o
  -7   3   0      185.96      174.16      2.48 o
  -6   3   0     1154.03     1145.06      3.83 o
  -5   3   0        2.91        2.47      0.59 o
  -4   3   0       39.50       41.20      0.68 o
  -3   3   0        3.55        3.66      0.47 o
  -2   3   0      117.40      134.06      0.84 o
  -1   3   0     1696.57     1620.20     11.26 o
   0   3   0      176.35      156.04      2.57 o
   1   3   0      118.00      110.92      1.29 o
   2   3   0     1386.93     1401.50      3.09 o
   3   3   0     1163.92     1210.93      4.32 o
   4   3   0     1647.14     1692.34      9.53 o
   5   3   0        2.26        0.44      0.82 o
   6   3   0       55.49       52.16      1.18 o
   7   3   0       48.06       48.53      1.33 o
   8   3   0        2.08        1.51      1.35 o
   9   3   0      147.17      156.00      2.31 o
  -9   4   0       66.31       75.40      4.79 o
  -8   4   0       69.14       68.59      2.59 o
  -7   4   0       50.06       54.42      1.89 o
  -6   4   0      287.06      283.18      4.00 o
  -5   4   0       26.16       27.57      1.05 o
  -4   4   0       43.12       41.20      0.69 o
  -3   4   0       62.56       55.40      0.92 o
  -2   4   0     8422.97     8494.47     32.35 o
  -1   4   0      136.97      124.99      0.94 o
   0   4   0       66.01       69.92      1.50 o
   1   4   0       37.73       46.88      1.77 o
   2   4   0     4533.81     4603.36     25.40 o
   3   4   0     5488.44     5530.18     31.90 o
   4   4   0     1020.28     1029.41      3.72 o
   5   4   0      101.57      102.31      1.21 o
   6   4   0       47.22       49.53      1.40 o
   7   4   0        2.48        2.80      1.07 o
   8   4   0       15.61       18.03      1.53 o
   9   4   0       28.35       24.25      1.87 o
  -9   5   0       15.12       16.27      4.44 o
  -8   5   0       31.03       29.07      3.33 o
  -7   5   0       34.65       33.20      2.98 o
  -6   5   0        2.56        3.05      1.46 o
  -5   5   0        1.99        3.39      1.68 o
  -4   5   0      104.85       89.60      1.41 o
  -3   5   0        2.75        2.50      0.66 o
  -2   5   0      226.02      238.82      3.72 o
  -1   5   0      338.01      375.39      2.21 o
   0   5   0        0.53        1.73      1.37 o
   1   5   0      127.88      142.44      2.32 o
   2   5   0     1392.43     1600.43      3.90 o
   3   5   0     1113.88     1121.65      7.07 o
   4   5   0        8.92        3.85      0.92 o
   5   5   0        1.84        2.65      0.86 o
   6   5   0      185.81      179.17      1.93 o
   7   5   0      582.69      564.62      4.99 o
   8   5   0      220.83      205.52      3.04 o
   9   5   0        2.05        1.18      1.89 o
  -8   6   0        0.58        1.22      3.81 o
  -7   6   0        2.24       -1.05      2.05 o
  -6   6   0        2.51        1.69      2.00 o
  -5   6   0      354.52      354.29      3.04 o
  -4   6   0      630.64      628.17      4.22 o
  -3   6   0        2.10        2.63      0.86 o
  -2   6   0      457.55      463.00      2.68 o
  -1   6   0        0.00       -0.51      0.84 o
   0   6   0        8.59        7.62      0.70 o
   1   6   0       32.59       29.10      1.00 o
   2   6   0        6.84       16.93      2.18 o
   3   6   0      526.93      523.87      8.71 o
   4   6   0       71.45       75.54      1.08 o
   5   6   0       78.01       75.26      1.40 o
   6   6   0       29.57       34.30      1.33 o
   7   6   0      992.67      982.50     14.28 o
   8   6   0        6.71       11.65      2.11 o
   9   6   0        8.43       12.64      2.13 o
  -7   7   0        0.24        1.98      2.36 o
  -6   7   0        2.87        3.30      2.05 o
  -5   7   0        8.49        9.02      2.11 o
  -4   7   0        2.81        2.56      1.00 o
  -3   7   0        1.79       -0.05      0.92 o
  -2   7   0        7.03        7.61      1.06 o
  -1   7   0        4.28        3.30      0.78 o
   0   7   0       62.29       67.28      1.74 o
   1   7   0       56.79       54.11      1.08 o
   2   7   0      281.85      291.07      3.12 o
   3   7   0       13.41       13.14      0.95 o
   4   7   0        0.75       -0.87      1.19 o
   5   7   0        4.11        4.12      1.62 o
   6   7   0      164.39      154.03      2.29 o
   7   7   0        4.19        5.34      1.52 o
   8   7   0        3.05        2.00      1.83 o
  -6   8   0      105.32       89.92      2.54 o
  -5   8   0        6.85        8.46      1.82 o
  -4   8   0       24.51       25.03      1.49 o
  -3   8   0       32.53       28.87      1.24 o
  -2   8   0        2.31        2.44      1.28 o
  -1   8   0        0.11        0.78      1.59 o
   0   8   0     1070.92     1002.73     11.43 o
   1   8   0      103.66      107.99      2.52 o
   2   8   0       52.69       53.85      0.98 o
   3   8   0       52.79       51.64      2.13 o
   4   8   0       68.26       66.38      2.51 o
   5   8   0        0.05       -0.15      2.31 o
   6   8   0       14.56       13.33      1.92 o
   7   8   0       24.87       31.49      2.18 o
   8   8   0        3.00        1.36      1.81 o
  -6   9   0      114.85      121.34      6.27 o
  -5   9   0       40.46       36.72      2.11 o
  -4   9   0        0.47        0.82      2.26 o
  -3   9   0        6.35        7.30      1.67 o
  -2   9   0      111.16      103.83      2.59 o
  -1   9   0       99.11      106.35      5.17 o
   0   9   0     1136.46     1111.06     15.19 o
   1   9   0      624.19      661.21     10.71 o
   2   9   0       31.88       33.59      2.23 o
   3   9   0        1.28        1.58      1.60 o
   4   9   0       14.70       14.73      2.18 o
   5   9   0      433.90      401.94      4.53 o
   6   9   0       13.65        6.95      2.39 o
   7   9   0        0.16        1.81      2.16 o
  -5  10   0        8.74        8.50      2.80 o
  -4  10   0        4.08        3.55      2.32 o
  -3  10   0        6.63        6.74      1.67 o
  -2  10   0       90.45       89.00      2.15 o
  -1  10   0       85.21       82.86      2.62 o
   0  10   0      223.66      214.78      4.38 o
   1  10   0       29.39       31.83      2.03 o
   2  10   0       24.72       20.03      1.98 o
   3  10   0       32.73       30.27      4.01 o
   4  10   0      130.79      116.89      3.21 o
   5  10   0       72.06       54.71      3.61 o
   6  10   0        2.79        3.97      1.83 o
   7  10   0        0.01       -0.59      2.63 o
  -4  11   0        0.59        2.77      4.09 o
  -3  11   0        7.03        7.84      2.68 o
  -2  11   0        1.25        4.27      2.10 o
  -1  11   0        6.53        5.62      1.87 o
   0  11   0       31.61       36.48      2.20 o
   1  11   0        0.76        6.37      2.45 o
   2  11   0       20.48       24.92      2.91 o
   3  11   0       50.28       39.30      2.25 o
   4  11   0        4.06        4.47      2.05 o
   5  11   0       51.94       58.35      2.57 o
   6  11   0        0.07       -0.94      2.17 o
  -1  12   0      106.03      116.89      4.21 o
   0  12   0        2.22        2.86      2.12 o
   1  12   0        6.72        8.70      2.39 o
   2  12   0        0.13       -2.92      2.92 o
   3  12   0      127.93      147.86      5.12 o
   4  12   0        0.13        1.32      2.38 o
   5  12   0        1.80        2.98      2.70 o
   6  12   0        0.04        2.12      3.61 o
  -1  13   0        3.71        6.19      4.22 o
   0  13   0        3.45        2.91      3.86 o
   1  13   0        0.64        0.90      3.90 o
   2  13   0       12.28       11.99      4.06 o
   1 -13   1        0.06        1.77      4.02 o
  -5 -12   1        8.23        3.55      2.68 o
  -4 -12   1        1.56        1.95      3.41 o
  -3 -12   1        0.28       -1.83      3.19 o
  -2 -12   1       10.01        5.01      2.95 o
  -1 -12   1        1.42        3.43      2.67 o
   0 -12   1       33.19       32.74      2.44 o
   1 -12   1       62.83       66.49      3.51 o
  -6 -11   1       16.68       18.35      2.85 o
  -5 -11   1        5.94        4.36      2.33 o
  -4 -11   1        7.29        9.83      2.05 o
  -3 -11   1       16.65       16.56      2.00 o
  -2 -11   1       51.59       54.50      3.19 o
  -1 -11   1        1.54        6.66      2.65 o
   0 -11   1       34.62       39.91      2.78 o
   1 -11   1        0.02        0.04      2.13 o
   2 -11   1        1.29        2.41      1.86 o
   3 -11   1        2.02        1.02      2.57 o
  -7 -10   1        3.41        5.04      4.26 o
  -6 -10   1        1.62       -1.58      2.52 o
  -5 -10   1       13.55       10.76      2.53 o
  -4 -10   1       15.37       19.67      2.25 o
  -3 -10   1       13.21       15.94      2.00 o
  -2 -10   1        6.30        0.91      1.90 o
  -1 -10   1       13.31        7.72      2.02 o
   0 -10   1        0.08       -0.34      2.39 o
   1 -10   1        4.62        4.88      2.03 o
   2 -10   1        0.11        0.04      1.51 o
   3 -10   1       11.42        5.26      2.04 o
   4 -10   1       30.47       24.00      2.25 o
   5 -10   1       19.05       21.60      4.95 o
  -7  -9   1        4.94        9.28      3.35 o
  -6  -9   1       15.13       12.14      2.35 o
  -5  -9   1        8.06        9.36      2.23 o
  -4  -9   1       26.18       22.60      2.55 o
  -3  -9   1       87.49       88.60      4.30 o
  -2  -9   1      329.37      351.60      3.80 o
  -1  -9   1       66.94       62.25      2.28 o
   0  -9   1       49.40       51.43      1.93 o
   1  -9   1       38.98       39.82      2.50 o
   2  -9   1       43.10       36.36      2.05 o
   3  -9   1      888.34      793.84      8.17 o
   4  -9   1        0.44        0.44      1.64 o
   5  -9   1       33.61       34.16      1.88 o
   6  -9   1        0.24       -0.65      2.44 o
  -8  -8   1        2.10        3.52      2.43 o
  -7  -8   1       15.65       19.18      1.77 o
  -6  -8   1        2.42        3.34      1.80 o
  -5  -8   1        1.01        0.07      2.09 o
  -4  -8   1        0.12        0.29      1.88 o
  -3  -8   1      374.13      361.82      5.85 o
  -2  -8   1      122.29      127.26      2.37 o
  -1  -8   1       36.76       36.16      1.18 o
   0  -8   1       37.72       45.60      3.65 o
   1  -8   1        0.01        0.38      0.97 o
   2  -8   1      404.62      424.47      2.91 o
   3  -8   1      215.93      171.03      2.62 o
   4  -8   1       15.37       14.37      1.69 o
   5  -8   1        6.45        7.55      1.73 o
   6  -8   1        0.01        3.26      2.22 o
   7  -8   1       11.61       15.99      3.82 o
  -8  -7   1        4.24        2.82      1.99 o
  -7  -7   1        1.06        0.81      1.48 o
  -6  -7   1        3.00        4.07      1.89 o
  -5  -7   1        5.79        7.83      1.84 o
  -4  -7   1        7.61        7.27      1.81 o
  -3  -7   1      111.32       89.50      2.51 o
  -2  -7   1        0.38        0.67      1.26 o
  -1  -7   1      100.65       93.97      2.43 o
   0  -7   1      244.16      242.30      3.47 o
   1  -7   1       66.24       64.89      1.01 o
   2  -7   1       43.13       65.86      1.13 o
   3  -7   1      141.46      156.62      1.77 o
   4  -7   1        4.16        3.56      1.00 o
   5  -7   1       28.20       28.47      1.43 o
   6  -7   1        2.93        1.93      1.96 o
   7  -7   1       16.86       16.29      2.51 o
   8  -7   1        1.95        0.32      3.86 o
  -9  -6   1        0.73        0.66      3.57 o
  -8  -6   1        1.55        3.13      1.84 o
  -7  -6   1       11.65       16.35      1.61 o
  -6  -6   1       18.49       25.10      1.77 o
  -5  -6   1        2.24        1.09      0.82 o
  -4  -6   1       10.68        8.94      1.25 o
  -3  -6   1      625.80      681.58      4.41 o
  -2  -6   1        5.91       11.91      2.24 o
  -1  -6   1      221.37      209.97      1.93 o
   0  -6   1       14.42       11.89      1.16 o
   1  -6   1      444.81      436.77      2.73 o
   2  -6   1       31.78       28.58      0.86 o
   3  -6   1       10.15       11.69      0.62 o
   4  -6   1        5.30        6.06      0.93 o
   5  -6   1       21.65       21.72      1.40 o
   6  -6   1       40.97       40.55      2.57 o
   7  -6   1        3.27        0.96      2.13 o
   8  -6   1       27.63       24.55      4.39 o
  -9  -5   1        4.03        5.87      2.05 o
  -8  -5   1        4.62        4.72      1.74 o
  -7  -5   1       14.09       15.10      1.90 o
  -6  -5   1     1542.19     1505.63     10.16 o
  -5  -5   1       37.03       36.04      1.33 o
  -4  -5   1       45.24       32.75      1.22 o
  -3  -5   1       74.16       78.89      2.39 o
  -2  -5   1       71.07       74.58      1.93 o
  -1  -5   1       72.13       62.91      2.02 o
   0  -5   1      258.56      205.21      2.15 o
   1  -5   1      917.09      991.36      3.80 o
   2  -5   1      514.74      572.15      3.68 o
   3  -5   1       10.67        9.11      0.51 o
   4  -5   1      202.28      195.08      1.17 o
   5  -5   1     1071.55     1025.41      6.82 o
   6  -5   1      406.07      417.16      4.81 o
   7  -5   1      108.98      108.09      2.32 o
   8  -5   1       13.50       18.64      2.47 o
   9  -5   1        3.33        4.16      4.06 o
  -9  -4   1       16.98       17.24      1.76 o
  -8  -4   1        3.50        4.36      1.47 o
  -7  -4   1       46.61       54.95      1.98 o
  -6  -4   1     1199.42     1211.01      7.80 o
  -5  -4   1      450.11      428.73      2.13 o
  -4  -4   1        0.03        1.22      0.70 o
  -3  -4   1       37.49       42.41      1.05 o
  -2  -4   1      776.67      794.46      4.45 o
  -1  -4   1      211.62      192.17      1.79 o
   0  -4   1     3371.29     3300.82     12.98 o
   1  -4   1      221.71      263.19      1.02 o
   2  -4   1      537.73      597.11      4.75 o
   3  -4   1        8.12        7.76      0.51 o
   4  -4   1       32.34       34.55      0.68 o
   5  -4   1     1844.28     1837.32     18.17 o
   6  -4   1       12.71       15.12      1.71 o
   7  -4   1       38.79       38.84      1.73 o
   8  -4   1        0.32        0.55      1.64 o
   9  -4   1        4.32        5.09      3.80 o
  -9  -3   1        1.52        2.36      1.57 o
  -8  -3   1        2.24        0.32      1.35 o
  -7  -3   1      424.10      407.93      2.59 o
  -6  -3   1       49.80       46.86      1.42 o
  -5  -3   1       73.76       70.92      1.18 o
  -4  -3   1        5.30        5.10      0.75 o
  -3  -3   1      316.46      315.03      2.73 o
  -2  -3   1     1120.46     1056.32      4.82 o
  -1  -3   1      579.98      552.71      3.16 o
   0  -3   1     1801.88     1752.76      6.54 o
   1  -3   1     1040.97     1036.40      4.24 o
   2  -3   1       10.91       10.88      0.41 o
   3  -3   1        9.17       15.15      0.50 o
   4  -3   1        7.00        8.76      0.49 o
   5  -3   1      132.75      123.14      1.02 o
   6  -3   1        0.02        3.46      1.49 o
   7  -3   1        1.44        1.34      1.54 o
   8  -3   1        7.07        8.03      1.69 o
   9  -3   1       25.88       24.93      2.04 o
 -10  -2   1        0.66        2.19      2.22 o
  -9  -2   1       16.95       19.60      1.94 o
  -8  -2   1       74.00       74.94      1.96 o
  -7  -2   1       15.12       16.19      1.05 o
  -6  -2   1       63.73       52.77      1.19 o
  -5  -2   1       87.31       92.88      1.26 o
  -4  -2   1        0.12       -0.41      0.63 o
  -3  -2   1       14.69       28.27      0.60 o
  -2  -2   1     4164.75     3955.77     18.92 o
  -1  -2   1     9122.68     7874.27     40.28 o
   0  -2   1      290.40      246.05      1.66 o
   1  -2   1      189.01      175.22      1.75 o
   2  -2   1      274.66      285.79      1.38 o
   3  -2   1        2.30        0.77      0.34 o
   4  -2   1      186.91      189.83      1.37 o
   5  -2   1        8.49        8.61      0.53 o
   6  -2   1        0.01       -0.58      0.77 o
   7  -2   1       18.38       19.53      1.58 o
   8  -2   1       12.34       12.10      1.65 o
   9  -2   1       47.75       46.98      2.40 o
 -10  -1   1        0.09        1.55      2.21 o
  -9  -1   1        2.59        2.62      1.80 o
  -8  -1   1      215.09      207.50      2.84 o
  -7  -1   1       11.04        6.97      1.14 o
  -6  -1   1       27.48       33.30      1.24 o
  -5  -1   1        0.39        0.11      0.70 o
  -4  -1   1      315.58      393.35      1.76 o
  -3  -1   1     2005.12     2029.29      5.58 o
  -2  -1   1     3610.26     3207.08      8.70 o
  -1  -1   1       37.73       42.90      0.53 o
   1  -1   1       13.73       11.95      0.46 o
   2  -1   1       29.84       33.22      0.37 o
   3  -1   1      128.35      148.81      0.99 o
   4  -1   1       26.47       23.73      0.67 o
   5  -1   1      181.36      167.92      1.09 o
   6  -1   1        0.83        1.19      0.61 o
   7  -1   1        0.99        0.66      1.36 o
   8  -1   1        1.65       -0.04      1.84 o
   9  -1   1       82.91       75.93      2.72 o
  10  -1   1       20.89       23.23      4.37 o
 -10   0   1        0.32       -0.11      2.64 o
  -9   0   1       85.25       89.65      3.81 o
  -8   0   1       21.34       17.38      1.67 o
  -7   0   1       48.64       36.81      1.60 o
  -6   0   1       40.78       39.80      1.48 o
  -5   0   1       40.21       39.42      1.05 o
  -4   0   1     2958.95     3051.18      6.47 o
  -3   0   1      953.10      918.95      3.05 o
  -2   0   1     1076.84      988.14      1.83 o
  -1   0   1      299.49      301.47      1.20 o
   2   0   1    10198.62     8341.20     29.60 o
   3   0   1     2310.55     2323.29      7.47 o
   4   0   1      277.40      262.88      1.16 o
   5   0   1        1.95        1.48      0.56 o
   6   0   1        0.48        0.22      0.53 o
   7   0   1       15.54       17.11      1.26 o
   8   0   1       32.13       27.12      1.64 o
   9   0   1       12.95       15.12      1.86 o
  10   0   1        4.66        7.03      2.84 o
  -9   1   1        7.31        6.85      2.11 o
  -8   1   1       19.36       19.38      1.66 o
  -7   1   1        0.12        0.46      1.32 o
  -6   1   1        1.62        2.02      0.89 o
  -5   1   1      321.80      314.40      2.25 o
  -4   1   1       44.96       50.18      0.70 o
  -3   1   1      239.29      220.27      1.01 o
  -2   1   1      639.71      663.45      2.16 o
  -1   1   1       26.91       28.13      0.27 o
   1   1   1     3658.01     3132.62     46.20 o
   2   1   1       28.15       32.50      0.56 o
   3   1   1     4993.77     4547.63     18.44 o
   4   1   1      442.63      484.73      3.09 o
   5   1   1        6.49        5.92      0.56 o
   6   1   1       15.38       16.22      0.66 o
   7   1   1      269.38      287.78      2.57 o
   8   1   1      478.56      422.43      5.89 o
   9   1   1        6.47        4.65      1.59 o
  10   1   1        1.36        1.36      2.18 o
  -9   2   1       39.94       43.33      3.25 o
  -8   2   1        2.45        2.29      1.95 o
  -7   2   1       27.73       29.96      1.77 o
  -6   2   1        0.48        0.67      1.17 o
  -5   2   1      255.25      259.32      1.83 o
  -4   2   1       99.10      105.97      0.93 o
  -3   2   1      515.50      475.19      2.25 o
  -2   2   1      885.23      862.30      2.93 o
  -1   2   1       62.82       63.80      0.69 o
   0   2   1       44.65       41.43      1.64 o
   1   2   1     2117.16     2012.89      9.86 o
   2   2   1     1323.81     1362.43      6.21 o
   3   2   1       33.35       38.15      0.91 o
   4   2   1        7.98        9.30      0.62 o
   5   2   1       82.36       86.00      1.04 o
   6   2   1      199.66      210.15      1.91 o
   7   2   1       31.33       27.95      1.32 o
   8   2   1       45.41       54.96      1.64 o
   9   2   1       13.87       12.62      1.65 o
  10   2   1        1.71        0.13      1.83 o
  -8   3   1        3.02        5.15      1.70 o
  -7   3   1       13.28       16.40      1.63 o
  -6   3   1     2028.92     2006.76     12.98 o
  -5   3   1      176.69      163.44      1.27 o
  -4   3   1      267.86      253.51      1.79 o
  -3   3   1      103.81      120.87      0.81 o
  -2   3   1        4.82        3.55      0.41 o
  -1   3   1       64.87       59.08      0.76 o
   0   3   1        8.43        9.02      2.21 o
   1   3   1      701.94      714.79      4.26 o
   2   3   1      350.13      379.84      2.07 o
   3   3   1       10.02       11.38      0.93 o
   4   3   1       53.50       65.83      1.38 o
   5   3   1        2.65        1.56      0.76 o
   6   3   1        8.79        9.88      0.93 o
   7   3   1      369.40      330.80      3.78 o
   8   3   1      102.72      102.75      1.91 o
   9   3   1        0.05        0.51      1.38 o
  10   3   1        4.67        4.20      2.22 o
  -9   4   1       14.57       20.13      4.08 o
  -8   4   1        7.53        7.89      2.15 o
  -7   4   1        2.41        3.36      1.53 o
  -6   4   1     1459.76     1492.97      6.51 o
  -5   4   1      128.22      129.75      1.48 o
  -4   4   1       28.55       26.59      0.67 o
  -3   4   1       21.38       20.73      0.68 o
  -2   4   1      366.12      397.24      1.66 o
  -1   4   1     1122.09     1247.92      4.42 o
   0   4   1      573.58      633.54      2.67 o
   1   4   1     1184.93     1184.85      5.56 o
   2   4   1     3005.69     3037.03     16.64 o
   3   4   1      112.95      117.82      1.53 o
   4   4   1      767.38      709.83      6.67 o
   5   4   1       18.94       15.93      0.83 o
   6   4   1        1.17        2.78      1.09 o
   7   4   1      277.74      256.03      3.84 o
   8   4   1       36.58       30.52      1.61 o
   9   4   1        0.05       -0.32      1.43 o
  -8   5   1        0.90        2.52      2.36 o
  -7   5   1       63.24       63.73      3.91 o
  -6   5   1       25.05       27.19      2.14 o
  -5   5   1        2.43        2.92      1.54 o
  -4   5   1      114.98      112.51      1.66 o
  -3   5   1        1.97        1.59      0.62 o
  -2   5   1      293.21      325.55      2.59 o
  -1   5   1      796.17      982.28      4.34 o
   0   5   1      151.68      164.10      2.66 o
   1   5   1      312.20      319.72      3.20 o
   2   5   1       37.00       35.46      1.23 o
   3   5   1      413.40      467.02      2.70 o
   4   5   1      160.39      165.38      1.49 o
   5   5   1        0.00        0.34      0.89 o
   6   5   1      141.50      154.81      3.64 o
   7   5   1       43.75       53.31      2.06 o
   8   5   1        0.09        2.39      1.50 o
   9   5   1        0.55        0.47      1.82 o
  -8   6   1       32.90       36.82      4.68 o
  -7   6   1        7.10        4.58      2.18 o
  -6   6   1       16.51       18.20      2.32 o
  -5   6   1       94.04       94.08      1.97 o
  -4   6   1       51.63       51.97      1.19 o
  -3   6   1        9.37       12.87      0.72 o
  -2   6   1      770.50      774.88      6.50 o
  -1   6   1      269.96      257.05      7.75 o
   0   6   1      160.98      165.29      1.45 o
   1   6   1       14.42       12.53      0.75 o
   2   6   1       74.40       71.52      1.35 o
   3   6   1      110.29      106.81      2.66 o
   4   6   1       29.38       25.77      1.07 o
   5   6   1      646.94      620.76      5.17 o
   6   6   1       70.73       59.58      1.59 o
   7   6   1        0.62        5.50      3.12 o
   8   6   1        8.01        5.73      2.02 o
   9   6   1       14.85       16.92      1.94 o
  -7   7   1      265.59      315.25      5.01 o
  -6   7   1       15.34       16.98      2.00 o
  -5   7   1       26.72       29.94      2.40 o
  -4   7   1      204.79      194.56      2.42 o
  -3   7   1      161.97      148.99      1.98 o
  -2   7   1       41.16       49.96      1.62 o
  -1   7   1      241.23      242.03      5.05 o
   0   7   1       20.22       21.77      1.00 o
   1   7   1        4.07        5.30      0.80 o
   2   7   1      191.51      201.00      3.09 o
   3   7   1       79.24       81.22      2.22 o
   4   7   1       35.51       25.26      0.86 o
   5   7   1        1.09        0.22      0.83 o
   6   7   1        8.86       10.19      1.52 o
   7   7   1        9.92        9.47      2.00 o
   8   7   1        1.38       -0.05      1.98 o
  -6   8   1        2.29       -0.04      3.13 o
  -5   8   1       39.11       40.85      2.68 o
  -4   8   1        2.92        1.32      1.48 o
  -3   8   1       13.66       10.79      1.65 o
  -2   8   1       58.06       60.08      1.85 o
  -1   8   1        9.02       15.27      3.65 o
   0   8   1       11.68       10.82      2.53 o
   1   8   1      307.24      283.66      2.30 o
   2   8   1       54.96       48.50      1.19 o
   3   8   1        6.95        7.59      4.09 o
   4   8   1       66.61       64.47      6.21 o
   5   8   1        0.20       -0.26      1.93 o
   6   8   1        7.06        9.98      1.53 o
   7   8   1        1.58        3.28      1.86 o
   8   8   1       41.58       43.58      2.50 o
  -5   9   1       60.48       57.72      2.91 o
  -4   9   1       97.78       86.92      2.55 o
  -3   9   1        2.18        5.10      1.65 o
  -2   9   1       57.38       43.19      1.96 o
  -1   9   1       61.91       64.22      2.29 o
   0   9   1       35.07       35.98      3.20 o
   1   9   1     1980.32     1986.87     15.65 o
   2   9   1      656.67      608.31      4.32 o
   3   9   1       51.07       53.68      2.29 o
   4   9   1      129.19      115.98      2.92 o
   5   9   1        8.47       12.05      2.39 o
   6   9   1       10.67        9.61      1.97 o
   7   9   1       28.61       28.67      4.03 o
  -5  10   1       47.87       42.43      4.81 o
  -4  10   1      129.18      152.90      3.73 o
  -3  10   1       22.27       22.50      1.87 o
  -2  10   1       51.23       56.61      2.06 o
  -1  10   1        6.96        6.42      2.09 o
   0  10   1      211.66      205.32      6.46 o
   1  10   1       43.76       49.38      2.04 o
   2  10   1       61.07       57.49      2.53 o
   3  10   1       33.80       29.89      2.94 o
   4  10   1        4.72        4.21      2.18 o
   5  10   1       26.28       23.54      2.54 o
   6  10   1        3.51        1.00      1.85 o
   7  10   1        0.01       -0.12      2.31 o
  -4  11   1        8.84       18.71      4.36 o
  -3  11   1        2.71        9.23      4.64 o
  -2  11   1        0.31        1.68      2.21 o
  -1  11   1       34.03       34.84      2.00 o
   0  11   1       16.58       17.30      2.10 o
   1  11   1       49.55       51.45      2.43 o
   2  11   1      105.86      118.31      2.72 o
   3  11   1        0.04       -0.33      2.03 o
   4  11   1        0.70        3.24      2.51 o
   5  11   1        0.97        1.73      2.13 o
   6  11   1       10.73        8.45      2.20 o
  -2  12   1       11.17       10.27      3.67 o
  -1  12   1      102.75      109.16      8.94 o
   0  12   1       14.98       17.82      2.33 o
   1  12   1      113.59      111.31      2.96 o
   2  12   1       19.75       15.51      2.80 o
   3  12   1        0.06       -2.13      3.13 o
   4  12   1       34.08       40.71      2.98 o
   5  12   1        7.91        8.76      1.99 o
   6  12   1       15.80       14.60      4.24 o
  -1  13   1       28.60       41.46      4.62 o
   0  13   1       64.11       72.52      5.14 o
   1  13   1        2.03        1.83      3.97 o
   2  13   1        0.45        2.39      4.13 o
   3  13   1        9.73       -0.49      5.34 o
  -4 -12   2      101.03      114.23      3.96 o
  -3 -12   2        4.35       -0.39      3.08 o
  -2 -12   2       14.78        7.53      4.08 o
  -1 -12   2        2.46        5.11      2.68 o
   0 -12   2        5.02        3.89      2.80 o
   1 -12   2       27.51       26.96      3.08 o
  -6 -11   2       18.05       22.97      3.07 o
  -5 -11   2       10.89        8.99      3.00 o
  -4 -11   2      120.28      131.12      4.10 o
  -3 -11   2       18.87       21.03      2.13 o
  -2 -11   2        1.07        1.98      1.98 o
  -1 -11   2       29.80       31.70      2.61 o
   0 -11   2       13.34       16.02      2.54 o
   1 -11   2       12.98       12.42      2.57 o
   2 -11   2        0.59        1.66      2.25 o
   3 -11   2        8.90       11.85      2.68 o
   4 -11   2        1.60        0.82      3.45 o
  -6 -10   2        0.06        2.54      2.36 o
  -5 -10   2        0.65       -2.11      2.21 o
  -4 -10   2       19.74       13.58      2.32 o
  -3 -10   2        9.39       10.65      1.96 o
  -2 -10   2        1.93       -0.34      1.90 o
  -1 -10   2      462.90      460.44      4.36 o
   0 -10   2      228.98      207.24      6.19 o
   1 -10   2       46.44       41.98      4.16 o
   2 -10   2        4.06        4.77      1.86 o
   3 -10   2        0.02       -1.68      1.84 o
   4 -10   2        4.04        3.18      1.88 o
   5 -10   2        0.03        1.11      1.98 o
  -7  -9   2        3.50        4.25      2.48 o
  -6  -9   2       39.76       43.95      2.90 o
  -5  -9   2      103.70       99.61      2.89 o
  -4  -9   2      221.50      196.46      3.05 o
  -3  -9   2       65.86       61.85      2.30 o
  -2  -9   2       65.18       55.72      2.19 o
  -1  -9   2     1397.59     1392.58      5.86 o
   0  -9   2       34.34       41.95      3.37 o
   1  -9   2       61.37       60.62      2.03 o
   2  -9   2        1.63        1.04      1.23 o
   3  -9   2       10.08       12.88      1.48 o
   4  -9   2        5.12        2.27      1.91 o
   5  -9   2       43.41       36.09      2.22 o
   6  -9   2        9.24       14.22      2.08 o
  -8  -8   2        0.10       -3.01      4.57 o
  -7  -8   2        3.31        7.12      1.98 o
  -6  -8   2       13.49       16.63      2.08 o
  -5  -8   2        5.78        6.04      2.24 o
  -4  -8   2        0.38        0.48      1.87 o
  -3  -8   2        3.14       10.27      4.47 o
  -2  -8   2      648.59      645.63      7.12 o
  -1  -8   2     1111.65     1058.04      5.51 o
   0  -8   2      155.60      156.40      2.92 o
   1  -8   2        6.22        8.10      0.83 o
   2  -8   2        2.71       -0.06      1.50 o
   3  -8   2       11.07        8.98      1.45 o
   4  -8   2      191.56      175.51      2.70 o
   5  -8   2       16.70       21.01      1.83 o
   6  -8   2       70.29       72.02      2.33 o
   7  -8   2        8.22       14.35      3.94 o
  -8  -7   2        5.46        3.89      2.89 o
  -7  -7   2       13.16       11.95      1.78 o
  -6  -7   2       43.30       38.61      2.10 o
  -5  -7   2       25.97       24.60      2.17 o
  -4  -7   2       20.04       20.39      1.94 o
  -3  -7   2      110.35      108.94      3.70 o
  -2  -7   2        0.00        1.60      1.49 o
  -1  -7   2     1158.48     1073.20      7.61 o
   0  -7   2      308.00      302.01      3.93 o
   1  -7   2        1.44        0.76      0.56 o
   2  -7   2       46.31       48.35      1.51 o
   3  -7   2      410.06      401.32      2.55 o
   4  -7   2       92.25       81.90      1.41 o
   5  -7   2       26.10       26.19      1.46 o
   6  -7   2        0.92        2.38      2.13 o
   7  -7   2        0.03        0.27      2.21 o
   8  -7   2        2.30       -1.29      4.07 o
  -9  -6   2        2.00        0.95      3.51 o
  -8  -6   2       11.60       11.57      2.08 o
  -7  -6   2      166.38      163.30      4.00 o
  -6  -6   2      186.24      177.17      2.98 o
  -5  -6   2        0.03        0.73      2.35 o
  -4  -6   2        0.19       -0.40      0.49 o
  -3  -6   2     1525.53     1685.92      9.66 o
  -2  -6   2       38.65       48.79      1.94 o
  -1  -6   2     1843.33     1757.62     13.71 o
   0  -6   2       60.32       59.47      1.22 o
   1  -6   2        3.35        2.47      0.52 o
   2  -6   2      431.23      464.15      3.31 o
   3  -6   2      122.49      150.82      2.75 o
   4  -6   2        2.33        1.25      0.71 o
   5  -6   2       32.03       26.35      1.42 o
   6  -6   2        0.18        1.01      1.46 o
   7  -6   2        3.32        1.51      2.01 o
   8  -6   2      153.42      165.98      5.64 o
  -9  -5   2        8.14        6.52      1.93 o
  -8  -5   2       85.65       88.00      2.48 o
  -7  -5   2      183.88      183.16      4.90 o
  -6  -5   2      427.18      416.29      2.79 o
  -5  -5   2       25.37       25.67      1.26 o
  -4  -5   2        0.13        1.11      1.33 o
  -3  -5   2     1577.98     1687.58     10.67 o
  -2  -5   2      988.30     1052.85      4.37 o
  -1  -5   2        8.57        8.15      0.91 o
   0  -5   2       43.14       49.73      1.08 o
   1  -5   2      194.15      203.41      2.69 o
   2  -5   2      178.42      209.13      3.90 o
   3  -5   2      197.39      155.28      1.39 o
   4  -5   2       96.08      100.60      0.95 o
   5  -5   2      358.39      346.66      3.69 o
   6  -5   2        3.62        5.20      1.55 o
   7  -5   2      123.79      127.26      2.38 o
   8  -5   2       32.38       35.46      2.45 o
  -9  -4   2       23.53       25.54      2.11 o
  -8  -4   2        9.62        7.91      1.43 o
  -7  -4   2       60.28       58.83      1.46 o
  -6  -4   2        5.91        5.07      1.94 o
  -5  -4   2       25.60       23.36      0.96 o
  -4  -4   2        3.48        2.54      0.67 o
  -3  -4   2      542.83      565.00      4.38 o
  -2  -4   2        5.02        5.25      0.90 o
  -1  -4   2       11.08       10.74      0.68 o
   0  -4   2        4.43        4.47      0.57 o
   1  -4   2      729.37      819.76      3.47 o
   2  -4   2     2335.55     2421.85     12.47 o
   3  -4   2      318.93      315.19      3.17 o
   4  -4   2      205.38      197.24      1.36 o
   5  -4   2        5.90        6.66      0.89 o
   6  -4   2      443.83      441.89      3.64 o
   7  -4   2      141.03      142.16      2.41 o
   8  -4   2       79.73       94.84      2.36 o
   9  -4   2      127.93      147.69      5.43 o
  -9  -3   2        0.42        1.26      1.70 o
  -8  -3   2        0.14       -1.07      1.38 o
  -7  -3   2       40.78       39.88      1.37 o
  -6  -3   2        2.23        2.44      1.01 o
  -5  -3   2      320.60      315.65      2.17 o
  -4  -3   2       13.53       17.10      0.80 o
  -3  -3   2     1901.92     1903.86      8.29 o
  -2  -3   2        0.01       -0.16      0.35 o
  -1  -3   2        1.95        2.89      0.64 o
   0  -3   2      235.72      279.15      2.22 o
   1  -3   2     7187.84     7048.04     48.84 o
   2  -3   2      790.46      724.92      4.84 o
   3  -3   2      203.29      237.21      1.88 o
   4  -3   2       12.72       11.93      0.39 o
   5  -3   2       35.88       37.01      0.92 o
   6  -3   2      408.26      396.61      3.82 o
   7  -3   2        2.11        1.69      1.41 o
   8  -3   2       21.29       20.43      1.76 o
   9  -3   2        0.09        0.87      1.84 o
 -10  -2   2        3.23        2.78      2.11 o
  -9  -2   2       23.04       12.98      1.88 o
  -8  -2   2        0.60        1.67      1.69 o
  -7  -2   2       46.16       44.72      1.33 o
  -6  -2   2      102.28      100.65      1.46 o
  -5  -2   2       62.94       70.70      1.22 o
  -4  -2   2        4.98        0.62      0.73 o
  -3  -2   2      701.90      761.91      3.06 o
  -2  -2   2       12.10       13.53      0.60 o
  -1  -2   2      712.80      666.53      3.83 o
   0  -2   2     1650.41     1671.87      4.68 o
   1  -2   2    10294.11     8779.86     79.62 o
   2  -2   2     2392.17     2387.64      6.72 o
   3  -2   2      142.30      134.24      0.94 o
   4  -2   2        0.16        0.79      0.51 o
   5  -2   2      170.17      166.04      1.27 o
   6  -2   2       75.23       78.49      1.27 o
   7  -2   2       90.05       97.88      2.29 o
   8  -2   2       66.86       65.59      2.03 o
   9  -2   2       25.29       26.39      2.30 o
  10  -2   2        0.00        0.24      3.82 o
 -10  -1   2        4.81        4.30      2.17 o
  -9  -1   2       30.95       29.85      1.95 o
  -8  -1   2        0.69        2.50      1.63 o
  -7  -1   2       54.76       50.14      1.44 o
  -6  -1   2      379.92      376.81      3.32 o
  -5  -1   2       52.94       43.03      1.27 o
  -4  -1   2     2239.20     2354.42      9.62 o
  -3  -1   2      183.73      184.82      1.18 o
  -2  -1   2      116.49       99.33      0.91 o
  -1  -1   2     2863.76     2931.71     15.43 o
   0  -1   2     2481.93     2427.73     13.50 o
   1  -1   2     1097.66      970.89      4.46 o
   2  -1   2      166.08      161.82      0.95 o
   3  -1   2       26.16       23.30      0.41 o
   4  -1   2       62.98       70.39      0.74 o
   5  -1   2        5.16        3.10      0.34 o
   6  -1   2      326.76      285.13      3.34 o
   7  -1   2      111.14      100.27      1.98 o
   8  -1   2      107.93      106.17      2.74 o
   9  -1   2       18.57       20.66      2.15 o
  10  -1   2       39.98       41.05      4.76 o
 -10   0   2       13.00       13.66      4.37 o
  -9   0   2        0.24        1.16      1.74 o
  -8   0   2       10.06       10.76      1.65 o
  -7   0   2        1.40        2.29      1.44 o
  -6   0   2       25.21       21.42      1.41 o
  -5   0   2       59.86       67.35      1.48 o
  -4   0   2     1341.52     1368.95      5.82 o
  -3   0   2      177.35      202.09      1.16 o
  -2   0   2      440.81      458.25      1.45 o
  -1   0   2     5343.10     4886.87     15.59 o
   0   0   2      335.84      272.55      1.31 o
   1   0   2      134.42      104.64      0.74 o
   2   0   2      534.66      511.02      2.90 o
   3   0   2      120.72      112.69      0.86 o
   4   0   2     4952.92     5067.92     16.48 o
   5   0   2      640.88      665.92      5.39 o
   6   0   2      192.03      205.97      1.61 o
   7   0   2       68.63       78.24      1.69 o
   8   0   2       55.97       57.03      1.79 o
   9   0   2        1.07        1.34      2.15 o
  10   0   2        3.18        2.73      2.86 o
  -9   1   2        2.84        4.18      2.10 o
  -8   1   2        0.38        0.53      1.51 o
  -7   1   2      113.24      119.36      2.13 o
  -6   1   2      192.70      204.05      2.16 o
  -5   1   2      152.39      152.52      1.32 o
  -4   1   2       23.83       23.25      0.65 o
  -3   1   2       86.79      104.64      0.82 o
  -2   1   2     2090.79     2197.16      8.61 o
  -1   1   2     3164.10     3211.40      7.45 o
   0   1   2     3802.49     3483.87     15.12 o
   1   1   2     1701.98     1635.37      7.00 o
   2   1   2        9.66       15.22      2.51 o
   3   1   2     2890.78     2952.29      7.78 o
   4   1   2     3078.43     3360.27     14.32 o
   5   1   2      113.51      106.99      1.17 o
   6   1   2        0.79        2.37      0.51 o
   7   1   2       28.39       27.23      1.44 o
   8   1   2       35.59       37.68      1.67 o
   9   1   2       23.22       15.89      1.66 o
  10   1   2        0.16        0.45      2.19 o
  -9   2   2       24.91       25.67      2.89 o
  -8   2   2        7.53        7.51      1.90 o
  -7   2   2       56.01       50.89      1.71 o
  -6   2   2      231.50      235.14      1.94 o
  -5   2   2        3.81        4.17      0.66 o
  -4   2   2      103.90      105.25      0.88 o
  -3   2   2      850.63      836.00      2.92 o
  -2   2   2     2001.66     2004.52      5.57 o
  -1   2   2     2923.52     2620.92      7.06 o
   0   2   2      844.93      843.45      5.79 o
   1   2   2       28.26       32.06      0.56 o
   2   2   2      536.00      562.29      3.60 o
   3   2   2       10.36        6.19      0.57 o
   4   2   2      151.78      134.00      2.00 o
   5   2   2       76.88       71.16      1.07 o
   6   2   2       38.22       38.53      1.05 o
   7   2   2       26.99       24.19      1.26 o
   8   2   2        1.08        0.34      1.34 o
   9   2   2       15.24       11.03      1.58 o
  10   2   2        0.31        0.00      1.83 o
  -8   3   2      277.81      289.25      6.12 o
  -7   3   2        8.86        5.78      1.62 o
  -6   3   2      407.29      427.59      4.40 o
  -5   3   2       16.58       16.10      0.92 o
  -4   3   2      317.65      313.14      1.55 o
  -3   3   2     1107.35     1163.39      4.32 o
  -2   3   2      775.19      733.14      2.48 o
  -1   3   2     1093.26     1106.43      3.97 o
   0   3   2      357.43      355.88      1.95 o
   1   3   2       17.61       18.89      0.67 o
   2   3   2     1448.61     1395.08      7.44 o
   3   3   2      557.18      513.59      2.38 o
   4   3   2      190.61      223.73      1.41 o
   5   3   2       52.91       58.58      1.09 o
   6   3   2        9.00        9.86      0.93 o
   7   3   2       54.78       55.23      1.62 o
   8   3   2       64.62       69.25      1.67 o
   9   3   2        0.04       -0.03      1.44 o
  10   3   2       23.05       22.58      2.17 o
  -8   4   2        0.01        1.95      2.35 o
  -7   4   2       15.84       21.50      2.33 o
  -6   4   2       91.90       98.43      2.20 o
  -5   4   2       11.45       11.65      1.15 o
  -4   4   2      722.93      706.53      3.86 o
  -3   4   2      652.28      585.36      4.43 o
  -2   4   2      915.64     1011.82      6.90 o
  -1   4   2      293.53      338.21      1.57 o
   0   4   2       19.47       22.61      1.25 o
   1   4   2      369.53      364.19      2.50 o
   2   4   2     3444.38     3505.77     14.18 o
   3   4   2     1688.86     1871.84      9.47 o
   4   4   2      534.38      553.11      2.85 o
   5   4   2        0.68        1.29      0.70 o
   6   4   2      140.51      150.09      3.92 o
   7   4   2      216.03      212.31      2.84 o
   8   4   2       46.46       42.26      1.74 o
   9   4   2       24.85       17.48      1.59 o
  10   4   2       50.70       58.60      5.17 o
  -8   5   2      115.25      124.18      4.39 o
  -7   5   2        0.38        1.03      2.06 o
  -6   5   2        0.29       -0.13      1.98 o
  -5   5   2      161.74      161.76      2.46 o
  -4   5   2      106.85      103.72      1.14 o
  -3   5   2       25.40       31.76      0.72 o
  -2   5   2      303.88      333.30      2.55 o
  -1   5   2        0.11        0.62      0.58 o
   0   5   2      101.43      103.79      1.33 o
   1   5   2      535.48      514.50      3.93 o
   2   5   2      133.79      125.70      1.75 o
   3   5   2     1004.11     1210.72      9.64 o
   4   5   2        0.78        0.24      0.99 o
   5   5   2        2.72        1.61      0.89 o
   6   5   2      973.96      923.72      6.76 o
   7   5   2      237.09      229.70      3.97 o
   8   5   2       24.15       32.04      1.72 o
   9   5   2       45.54       49.77      2.31 o
  -7   6   2        1.30       -2.43      2.43 o
  -6   6   2        5.04        1.43      1.88 o
  -5   6   2      321.03      309.75      3.67 o
  -4   6   2      115.01      112.79      1.52 o
  -3   6   2        3.20        5.28      0.58 o
  -2   6   2       16.74       15.37      1.04 o
  -1   6   2        0.40        1.81      1.25 o
   0   6   2      196.73      203.39      2.03 o
   1   6   2        0.14        0.80      0.64 o
   2   6   2      281.46      298.82      3.40 o
   3   6   2       25.89       23.03      1.19 o
   4   6   2        4.31        3.68      0.87 o
   5   6   2       64.07       62.63      1.61 o
   6   6   2      196.41      178.12      2.38 o
   7   6   2      317.84      292.77      4.88 o
   8   6   2        4.61        2.57      1.79 o
   9   6   2        0.61        2.51      1.99 o
  -7   7   2        2.27        0.75      2.81 o
  -6   7   2        8.65        3.83      2.39 o
  -5   7   2      338.68      355.60      4.34 o
  -4   7   2      814.60      722.13      7.94 o
  -3   7   2       10.31       15.25      1.41 o
  -2   7   2        0.00        1.21      0.79 o
  -1   7   2      240.37      226.70      4.79 o
   0   7   2       12.82       13.05      1.07 o
   1   7   2       75.29       76.82      1.28 o
   2   7   2      177.96      177.25      2.71 o
   3   7   2        1.90        6.46      1.55 o
   4   7   2        7.37        6.11      0.90 o
   5   7   2       12.39       14.44      1.06 o
   6   7   2       64.82       65.62      2.19 o
   7   7   2       19.89       26.09      2.13 o
   8   7   2        0.87        1.75      1.92 o
  -6   8   2       14.85       19.24      2.67 o
  -5   8   2       20.29       20.68      2.37 o
  -4   8   2       66.85       57.99      1.98 o
  -3   8   2        4.29        4.27      1.57 o
  -2   8   2        4.45        6.69      1.93 o
  -1   8   2      230.87      223.00      2.46 o
   0   8   2       90.13       92.43      3.79 o
   1   8   2     2657.16     2618.59     14.53 o
   2   8   2        0.88        0.76      1.03 o
   3   8   2        5.61        8.91      2.13 o
   4   8   2       28.35       22.41      2.02 o
   5   8   2       10.34        6.17      1.53 o
   6   8   2       21.34       21.01      1.55 o
   7   8   2       27.24       24.39      1.97 o
   8   8   2        0.76       -0.62      2.05 o
  -5   9   2        3.25        4.43      2.65 o
  -4   9   2        0.22       -0.89      2.86 o
  -3   9   2        8.86       11.68      1.75 o
  -2   9   2        5.75        9.14      1.83 o
  -1   9   2       39.53       35.36      1.81 o
   0   9   2       17.28       18.36      2.09 o
   1   9   2      809.19      828.99     10.98 o
   2   9   2       29.15       24.78      1.88 o
   3   9   2        1.96        5.04      2.33 o
   4   9   2      389.22      332.95      4.78 o
   5   9   2        0.03        1.31      1.81 o
   6   9   2        3.26        5.34      1.90 o
   7   9   2        0.13        2.00      2.66 o
  -4  10   2        3.19        4.18      2.63 o
  -3  10   2        0.08        1.01      1.81 o
  -2  10   2      124.75      121.80      3.12 o
  -1  10   2       47.08       37.72      2.60 o
   0  10   2      319.56      317.67      4.13 o
   1  10   2        0.43        2.33      1.56 o
   2  10   2        0.85        0.09      1.87 o
   3  10   2        0.54       -0.11      2.02 o
   4  10   2       59.49       56.82      2.69 o
   5  10   2        0.00        0.38      1.78 o
   6  10   2        0.28       -0.74      2.00 o
   7  10   2        0.42       -1.27      2.53 o
  -4  11   2        5.22       26.44      4.82 o
  -3  11   2        7.93       25.78      9.16 o
  -2  11   2       71.44       66.48      2.58 o
  -1  11   2      107.16      101.45      3.06 o
   0  11   2        0.03        1.34      1.99 o
   1  11   2        0.07        1.85      2.04 o
   2  11   2       17.36       16.36      1.88 o
   3  11   2       11.96       14.20      2.02 o
   4  11   2        8.70        8.17      1.92 o
   5  11   2        0.18        2.54      2.16 o
   6  11   2        0.62       -0.46      2.02 o
  -2  12   2       43.52       45.65      4.49 o
  -1  12   2       20.61       26.16      5.93 o
   0  12   2        2.94        4.55      2.20 o
   1  12   2        6.16        5.79      2.18 o
   2  12   2       31.53       29.31      2.40 o
   3  12   2       12.25        2.33      3.24 o
   4  12   2       44.20       53.46      2.80 o
   5  12   2        2.24        3.38      1.85 o
   6  12   2        0.59        2.07      3.56 o
   1  13   2        0.68       -1.10      3.76 o
   2  13   2       11.24       12.51      4.06 o
   3  13   2      205.81      223.74      7.31 o
  -2 -12   3       17.17       13.73      3.84 o
  -1 -12   3       13.26       12.76      2.68 o
   0 -12   3       13.00       14.15      3.35 o
   1 -12   3        3.91        5.95      4.01 o
  -6 -11   3       48.26       45.65      3.21 o
  -5 -11   3       17.05       16.48      2.93 o
  -4 -11   3        0.00        3.81      2.10 o
  -3 -11   3        0.35        4.82      4.14 o
  -2 -11   3        0.45       -2.47      2.88 o
  -1 -11   3       48.10       54.97      3.07 o
   0 -11   3        2.58        3.88      2.56 o
   1 -11   3        1.06       -1.35      2.46 o
   2 -11   3        1.54        1.55      1.94 o
   3 -11   3        1.76        0.53      2.70 o
   4 -11   3       58.22       61.21      4.61 o
  -6 -10   3        0.82        4.16      3.36 o
  -5 -10   3        1.04        0.23      2.60 o
  -4 -10   3       47.26       52.27      2.75 o
  -3 -10   3       27.00       32.86      2.31 o
  -2 -10   3        0.82        0.83      1.83 o
  -1 -10   3     1378.13     1377.52     16.23 o
   0 -10   3        3.74        7.41      2.05 o
   1 -10   3        1.60        1.97      2.46 o
   2 -10   3        0.62        1.82      2.44 o
   3 -10   3       81.34       85.42      3.21 o
   4 -10   3        6.88       12.53      1.81 o
   5 -10   3        6.19        2.70      2.13 o
  -7  -9   3        1.28        2.22      2.19 o
  -6  -9   3        0.35        1.14      2.23 o
  -5  -9   3       12.65       11.58      2.38 o
  -4  -9   3       19.35       19.33      2.25 o
  -3  -9   3       49.16       54.39      2.31 o
  -2  -9   3      325.53      286.59      3.33 o
  -1  -9   3      608.70      589.00      3.96 o
   0  -9   3        1.93        5.61      2.14 o
   1  -9   3       30.73       28.78      1.43 o
   2  -9   3       51.84       40.40      1.64 o
   3  -9   3        2.43        2.56      1.63 o
   4  -9   3       42.30       38.79      2.27 o
   5  -9   3        0.09        0.25      1.76 o
   6  -9   3       12.64       12.81      2.77 o
  -8  -8   3        3.70       -3.21      4.48 o
  -7  -8   3        0.02        0.34      1.94 o
  -6  -8   3        0.46        1.57      1.98 o
  -5  -8   3       39.72       37.08      2.39 o
  -4  -8   3       11.47       10.42      2.05 o
  -3  -8   3      286.75      266.83      3.47 o
  -2  -8   3      391.85      408.45      6.97 o
  -1  -8   3        1.28        0.94      1.30 o
   0  -8   3        0.02        1.34      1.19 o
   1  -8   3      109.13       92.36      1.61 o
   2  -8   3       11.90       11.39      1.17 o
   3  -8   3      274.28      247.54      2.94 o
   4  -8   3        3.42        2.05      1.38 o
   5  -8   3        2.11        1.76      1.35 o
   6  -8   3       84.45       85.44      3.13 o
   7  -8   3       56.39       83.31      4.86 o
  -8  -7   3       36.03       32.46      2.54 o
  -7  -7   3       18.38       14.41      3.69 o
  -6  -7   3       20.33       16.85      3.16 o
  -5  -7   3       11.12        9.52      3.65 o
  -4  -7   3       66.01       51.59      3.79 o
  -3  -7   3       47.99       42.90      3.09 o
  -2  -7   3        3.27        3.41      1.37 o
  -1  -7   3       31.40       28.94      1.35 o
   0  -7   3        0.14       -0.13      0.62 o
   1  -7   3       80.89       82.27      1.20 o
   2  -7   3      146.16      135.23      1.83 o
   3  -7   3      158.64      159.14      1.71 o
   4  -7   3        0.05       -0.16      1.00 o
   5  -7   3       81.81       79.43      1.83 o
   6  -7   3       73.24       65.83      1.81 o
   7  -7   3       95.28      104.46      2.96 o
   8  -7   3        0.07       -1.89      3.63 o
  -8  -6   3        0.03        3.64      2.27 o
  -7  -6   3       19.65       23.81      2.69 o
  -6  -6   3       96.77       99.15      3.48 o
  -5  -6   3       34.91       39.31      2.44 o
  -4  -6   3       11.27        9.61      2.53 o
  -3  -6   3      299.57      312.13      5.01 o
  -2  -6   3       77.20       74.57      2.16 o
  -1  -6   3      148.64      159.69      1.78 o
   0  -6   3       12.18       14.40      0.87 o
   1  -6   3      405.17      444.48      2.51 o
   2  -6   3     1217.40     1291.44      7.08 o
   3  -6   3       43.17       48.66      1.35 o
   4  -6   3       21.42       21.99      0.86 o
   5  -6   3        5.51        4.90      1.28 o
   6  -6   3      239.35      255.18      3.34 o
   7  -6   3       53.67       56.58      2.00 o
   8  -6   3       14.81       17.73      3.91 o
  -9  -5   3        0.55       -1.07      2.71 o
  -8  -5   3       35.26       38.84      2.39 o
  -7  -5   3      146.01      140.01      3.11 o
  -6  -5   3       41.83       51.13      2.28 o
  -5  -5   3      146.32      135.79      2.15 o
  -4  -5   3      134.80      127.80      3.47 o
  -3  -5   3      121.84      120.74      1.97 o
  -2  -5   3      174.64      178.41      2.11 o
  -1  -5   3       34.21       35.60      1.25 o
   0  -5   3      767.91      826.45      3.90 o
   1  -5   3     2477.05     2643.54      7.43 o
   2  -5   3      298.83      314.20      1.76 o
   3  -5   3        0.05       -0.14      0.96 o
   4  -5   3        8.98        7.60      0.69 o
   5  -5   3      999.88      969.28      6.25 o
   6  -5   3      179.66      200.53      2.62 o
   7  -5   3      145.50      154.63      2.57 o
   8  -5   3        6.47        6.11      1.73 o
  -9  -4   3        0.10        2.63      1.84 o
  -8  -4   3        5.60        6.82      2.11 o
  -7  -4   3       59.96       56.45      1.78 o
  -6  -4   3       94.34       90.65      2.08 o
  -5  -4   3      220.42      208.58      2.68 o
  -4  -4   3        0.01        0.00      0.76 o
  -3  -4   3        0.82        1.29      0.76 o
  -2  -4   3       79.99       87.33      1.71 o
  -1  -4   3     1530.39     1509.48     11.12 o
   0  -4   3      792.55      825.49      4.91 o
   1  -4   3      350.33      376.30      3.69 o
   2  -4   3       74.64       67.84      0.88 o
   3  -4   3      216.03      201.86      1.65 o
   4  -4   3      367.29      377.08      3.66 o
   5  -4   3       20.63       23.51      1.05 o
   6  -4   3     3165.48     3121.39     16.56 o
   7  -4   3        0.42        0.93      1.51 o
   8  -4   3       13.14       12.46      1.75 o
   9  -4   3      103.52      119.82      5.14 o
  -9  -3   3        0.94        1.78      2.15 o
  -8  -3   3        6.21        7.27      1.67 o
  -7  -3   3       10.43       12.41      1.25 o
  -6  -3   3       66.56       58.28      1.36 o
  -5  -3   3      175.50      166.40      4.51 o
  -4  -3   3       47.38       46.08      1.22 o
  -3  -3   3      498.61      499.24      2.14 o
  -2  -3   3      112.39      108.87      1.42 o
  -1  -3   3      255.26      270.10      3.23 o
   0  -3   3      330.57      312.38      1.98 o
   1  -3   3     1086.93     1152.97      4.43 o
   2  -3   3       74.75       66.85      0.86 o
   3  -3   3       65.15       81.00      0.86 o
   4  -3   3      309.78      298.49      2.68 o
   5  -3   3      240.11      251.04      1.65 o
   6  -3   3       93.67       92.56      2.02 o
   7  -3   3        0.63        0.48      1.47 o
   8  -3   3       13.11       11.32      1.66 o
   9  -3   3       34.85       49.44      2.59 o
  10  -3   3        3.16        5.75      3.91 o
  -9  -2   3        2.03        0.81      2.19 o
  -8  -2   3       95.91       89.64      2.31 o
  -7  -2   3       42.35       39.03      1.31 o
  -6  -2   3       10.31       11.83      1.18 o
  -5  -2   3      267.85      260.28      2.25 o
  -4  -2   3        5.04        6.27      0.90 o
  -3  -2   3     1088.64     1063.73      6.13 o
  -2  -2   3      447.57      433.58      3.18 o
  -1  -2   3     1133.54     1277.16      7.17 o
   0  -2   3      105.38      109.31      1.77 o
   1  -2   3       57.71       62.35      0.97 o
   2  -2   3      237.89      244.62      1.75 o
   3  -2   3      848.85      819.65      1.80 o
   4  -2   3      645.42      626.95      3.23 o
   5  -2   3      639.73      639.14      2.31 o
   6  -2   3       10.72        8.70      0.72 o
   7  -2   3        9.15        7.61      1.50 o
   8  -2   3       27.05       25.68      1.76 o
   9  -2   3       70.88       74.59      2.84 o
  10  -2   3        1.09        0.48      3.92 o
 -10  -1   3        0.88        2.18      4.01 o
  -9  -1   3       14.15       17.36      1.88 o
  -8  -1   3      198.39      195.35      3.26 o
  -7  -1   3        0.38        1.21      1.21 o
  -6  -1   3       20.81       21.96      1.45 o
  -5  -1   3      180.67      178.96      3.00 o
  -4  -1   3      440.74      442.66      2.94 o
  -3  -1   3      376.22      383.89      1.44 o
  -2  -1   3      348.10      369.18      2.03 o
  -1  -1   3    10457.50     9577.14    109.68 o
   0  -1   3      422.32      448.09      3.31 o
   1  -1   3       90.11       94.09      1.08 o
   2  -1   3      590.94      596.62      2.24 o
   3  -1   3      109.71       85.54      0.74 o
   4  -1   3      784.83      863.90      8.28 o
   5  -1   3        8.59        7.33      0.43 o
   6  -1   3        1.18        1.14      1.01 o
   7  -1   3       45.01       38.27      1.65 o
   8  -1   3       32.08       25.32      1.88 o
   9  -1   3        3.38        6.39      2.23 o
  10  -1   3       83.63       82.92      5.06 o
  -9   0   3       15.83       17.00      1.81 o
  -8   0   3       15.19       16.33      1.61 o
  -7   0   3        2.49        4.23      1.38 o
  -6   0   3       65.52       63.69      1.83 o
  -5   0   3      282.18      281.84      2.35 o
  -4   0   3     1455.84     1470.62      8.12 o
  -3   0   3      269.06      281.45      1.22 o
  -2   0   3     8633.51     7904.02     28.71 o
  -1   0   3      524.48      550.57      4.19 o
   0   0   3      878.29      961.78      4.17 o
   1   0   3      302.98      274.31      1.87 o
   2   0   3      433.88      445.53      3.06 o
   3   0   3     1911.71     1770.63      3.41 o
   4   0   3     3860.11     3982.14     20.03 o
   5   0   3        1.02        0.62      0.51 o
   6   0   3       46.80       50.95      1.16 o
   7   0   3        0.19        0.00      1.33 o
   8   0   3      652.70      621.52      6.57 o
   9   0   3      127.02      120.79      2.55 o
  10   0   3       37.86       47.91      3.32 o
  -9   1   3       12.15        8.67      3.86 o
  -8   1   3        1.12        1.36      1.46 o
  -7   1   3       10.44        9.01      1.38 o
  -6   1   3       36.28       34.36      1.46 o
  -5   1   3       25.15       26.62      1.08 o
  -4   1   3       32.75       35.27      0.76 o
  -3   1   3     1188.98     1086.92      2.78 o
  -2   1   3       93.43       94.52      1.00 o
  -1   1   3        0.69        2.36      0.39 o
   0   1   3      116.03      118.20      2.97 o
   1   1   3     2716.17     2667.50      9.10 o
   2   1   3     1554.92     1699.87      5.22 o
   3   1   3     2757.46     2835.75     13.06 o
   4   1   3       44.20       47.70      1.22 o
   5   1   3        5.90        3.34      0.73 o
   6   1   3       26.97       18.20      0.75 o
   7   1   3      134.71      125.68      1.97 o
   8   1   3      169.12      151.24      2.35 o
   9   1   3      103.93      107.20      2.24 o
  10   1   3       11.30       12.05      2.27 o
  -9   2   3        3.69       -1.01      4.01 o
  -8   2   3        7.72       10.66      2.47 o
  -7   2   3       53.87       55.06      1.84 o
  -6   2   3       49.97       42.01      1.31 o
  -5   2   3       42.86       43.47      1.10 o
  -4   2   3       12.33        9.71      0.63 o
  -3   2   3       50.23       39.46      0.94 o
  -2   2   3       29.37       29.02      0.42 o
  -1   2   3      191.95      192.71      1.02 o
   0   2   3       79.62       60.63      1.27 o
   1   2   3    10462.61     9026.32     43.02 o
   2   2   3      503.34      576.09      2.82 o
   3   2   3       38.75       34.73      0.92 o
   4   2   3        0.00        0.05      0.35 o
   5   2   3       67.88       73.39      2.38 o
   6   2   3        9.50        9.78      0.97 o
   7   2   3       37.64       33.80      1.39 o
   8   2   3       44.78       35.63      1.48 o
   9   2   3       49.30       48.60      1.90 o
  10   2   3        0.43        2.30      1.92 o
  -8   3   3       14.65       16.64      2.87 o
  -7   3   3       59.02       58.56      2.77 o
  -6   3   3       56.14       53.46      1.74 o
  -5   3   3      966.13      970.12      6.71 o
  -4   3   3       51.48       59.22      1.15 o
  -3   3   3       74.69       74.76      0.79 o
  -2   3   3       82.26       82.66      0.81 o
  -1   3   3     1517.20     1441.18      4.86 o
   0   3   3     7687.33     7141.85     22.91 o
   1   3   3      127.74      121.56      1.25 o
   2   3   3     1918.84     1814.34      8.07 o
   3   3   3       18.91       23.47      1.90 o
   4   3   3        3.92        3.14      0.57 o
   5   3   3       21.12       20.82      0.72 o
   6   3   3        8.44        6.57      0.89 o
   7   3   3      227.06      226.37      2.45 o
   8   3   3       91.57       91.40      1.84 o
   9   3   3       47.66       47.22      1.74 o
  10   3   3       13.71       15.72      2.25 o
  -8   4   3        7.96        5.36      2.46 o
  -7   4   3      131.33      116.49      3.77 o
  -6   4   3       41.24       36.86      1.94 o
  -5   4   3      727.56      690.29      4.60 o
  -4   4   3      553.11      542.52      4.74 o
  -3   4   3      245.71      231.41      4.16 o
  -2   4   3     1388.64     1565.03      8.99 o
  -1   4   3       81.69       82.77      1.72 o
   0   4   3        5.83        3.88      0.56 o
   1   4   3        6.33       15.12      1.41 o
   2   4   3      196.35      208.16      3.16 o
   3   4   3       27.73       40.72      2.61 o
   4   4   3       24.55       20.05      0.80 o
   5   4   3       83.64       84.47      1.06 o
   6   4   3     3764.29     3512.66     27.17 o
   7   4   3       10.03       10.36      2.61 o
   8   4   3       16.57       20.78      1.60 o
   9   4   3       15.98       19.47      1.54 o
  10   4   3        0.16        1.58      4.02 o
  -8   5   3       40.91       56.50      4.90 o
  -7   5   3        0.15       -1.26      2.16 o
  -6   5   3       10.24        9.83      2.24 o
  -5   5   3       54.91       49.01      2.32 o
  -4   5   3       11.96       13.62      1.57 o
  -3   5   3      155.58      135.05      1.27 o
  -2   5   3       91.89       88.45      1.46 o
  -1   5   3      188.51      164.26      3.05 o
   0   5   3      624.96      628.57      3.14 o
   1   5   3       12.88       11.41      0.72 o
   2   5   3        5.64        7.94      0.84 o
   3   5   3       84.79       96.56      2.15 o
   4   5   3       80.05       88.90      1.67 o
   5   5   3      196.66      174.99      2.30 o
   6   5   3     1194.88     1168.45      9.82 o
   7   5   3        5.94        7.01      1.54 o
   8   5   3       97.92       97.63      2.19 o
   9   5   3       44.15       45.81      2.34 o
  -7   6   3        4.61        2.10      2.57 o
  -6   6   3       93.78       87.33      2.94 o
  -5   6   3        0.86        0.92      1.98 o
  -4   6   3       79.56       78.61      2.11 o
  -3   6   3      166.36      156.80      3.00 o
  -2   6   3       12.42       10.61      2.11 o
  -1   6   3      612.25      619.82      6.43 o
   0   6   3        7.39        6.06      0.79 o
   1   6   3       13.50       15.49      1.01 o
   2   6   3       21.13       25.64      2.47 o
   3   6   3     1168.06     1207.23      4.43 o
   4   6   3       55.51       58.37      1.69 o
   5   6   3       86.48       89.48      2.04 o
   6   6   3        2.97        5.11      1.11 o
   7   6   3        2.06        1.92      1.42 o
   8   6   3        4.33        2.31      1.79 o
   9   6   3       74.10       87.39      2.66 o
  -6   7   3        9.32        4.82      2.40 o
  -5   7   3        1.17        1.08      2.18 o
  -4   7   3      344.08      332.52      4.38 o
  -3   7   3      184.85      223.25      3.04 o
  -2   7   3      532.97      520.98      4.30 o
  -1   7   3      160.94      139.26      1.43 o
   0   7   3       26.46       27.10      1.21 o
   1   7   3        0.63        1.29      0.83 o
   2   7   3       66.98       63.62      2.53 o
   3   7   3        1.75        1.19      1.13 o
   4   7   3       10.63       15.93      1.75 o
   5   7   3        2.20        0.30      1.11 o
   6   7   3        2.58        3.54      1.10 o
   7   7   3       33.43       33.39      2.11 o
   8   7   3        0.00        0.18      1.97 o
  -6   8   3        0.82        2.67      4.05 o
  -5   8   3       20.66       22.14      2.52 o
  -4   8   3       19.85       28.03      1.85 o
  -3   8   3      627.63      582.22      5.13 o
  -2   8   3       21.74       19.93      1.91 o
  -1   8   3       48.56       49.85      2.24 o
   0   8   3       13.12       18.01      2.22 o
   1   8   3      162.67      171.93      4.77 o
   2   8   3        1.52        0.75      1.97 o
   3   8   3       53.94       49.72      1.59 o
   4   8   3        2.80       11.32      2.52 o
   5   8   3       12.97        8.55      1.49 o
   6   8   3        7.04        6.55      1.78 o
   7   8   3       11.92       15.75      1.98 o
   8   8   3        2.27        0.06      2.04 o
  -5   9   3        8.26       13.80      3.09 o
  -4   9   3       46.57       50.40      8.92 o
  -3   9   3       74.17       59.66      2.39 o
  -2   9   3      111.90      109.53      2.58 o
  -1   9   3        1.39        2.26      1.50 o
   0   9   3        6.64        7.13      1.64 o
   1   9   3        5.00        6.67      2.03 o
   2   9   3      273.12      256.79      2.61 o
   3   9   3        0.00        2.39      1.50 o
   4   9   3       59.47       54.53      2.14 o
   5   9   3        7.14        8.84      1.88 o
   6   9   3       36.66       36.86      1.81 o
   7   9   3       15.72       14.64      1.97 o
   8   9   3       12.78       16.44      3.11 o
  -4  10   3      161.99      166.39     22.73 o
  -3  10   3        3.28        3.17      1.90 o
  -2  10   3        0.67       -0.07      1.80 o
  -1  10   3        3.81       -0.07      1.62 o
   0  10   3       10.94        9.69      1.58 o
   1  10   3      135.66      135.51      2.42 o
   2  10   3       47.88       45.74      2.37 o
   3  10   3       77.05       82.01      2.00 o
   4  10   3       18.42       16.92      1.96 o
   5  10   3        4.79        4.67      1.78 o
   6  10   3        2.04       -0.03      1.87 o
   7  10   3       76.11       77.02      3.56 o
  -3  11   3        8.62       -3.11      8.21 o
  -2  11   3        2.29        2.00      2.22 o
  -1  11   3       70.55       73.33      2.72 o
   0  11   3       18.63       19.38      1.86 o
   1  11   3       38.31       35.25      1.90 o
   2  11   3        1.62       -0.11      1.85 o
   3  11   3        0.04        0.04      1.97 o
   4  11   3        0.81        2.66      1.66 o
   5  11   3        0.12        1.26      1.81 o
   6  11   3       37.07       51.68      2.82 o
  -2  12   3        5.97        6.95      3.62 o
  -1  12   3        3.93        5.72      3.87 o
   0  12   3       68.95       75.88      4.49 o
   1  12   3        9.33       14.38      2.25 o
   2  12   3        7.28        6.31      2.26 o
   3  12   3        3.10        1.57      2.01 o
   4  12   3        2.73        2.62      2.38 o
   5  12   3        7.94        8.60      2.28 o
   6  12   3        0.95        1.28      3.68 o
   3  13   3        7.86        0.48      4.87 o
   4  13   3       35.56       37.10      5.29 o
  -2 -12   4        0.68        0.79      6.99 o
  -1 -12   4        0.36        3.92      3.62 o
   0 -12   4        3.43        4.31      3.34 o
  -6 -11   4        3.22        4.26      4.11 o
  -5 -11   4        7.20        2.79      2.46 o
  -4 -11   4        0.01        0.57      1.97 o
  -3 -11   4       14.04       14.69      3.07 o
  -2 -11   4       17.89       15.80      3.03 o
  -1 -11   4        0.02        3.22      2.82 o
   0 -11   4        7.35       10.16      2.08 o
   1 -11   4       12.80       14.93      3.19 o
   2 -11   4        0.29        1.28      3.10 o
   3 -11   4        5.35        4.69      3.56 o
   4 -11   4        0.49        2.73      3.74 o
  -7 -10   4        5.30        5.17      3.72 o
  -6 -10   4        0.04        3.25      2.44 o
  -5 -10   4       75.05       62.12      2.88 o
  -4 -10   4       54.11       54.67      2.74 o
  -3 -10   4        1.18        3.95      2.24 o
  -2 -10   4       23.37       22.74      3.08 o
  -1 -10   4      451.11      459.00      4.17 o
   0 -10   4       70.29       69.46      2.35 o
   1 -10   4       53.22       50.14      3.43 o
   2 -10   4       13.71       13.65      2.42 o
   3 -10   4        0.60       -1.95      3.33 o
   4 -10   4        1.55        1.75      1.79 o
   5 -10   4        0.46        0.38      2.06 o
  -7  -9   4        2.65        3.42      2.27 o
  -6  -9   4        4.35        5.91      2.20 o
  -5  -9   4      142.14      129.47      3.41 o
  -4  -9   4        4.59        5.31      2.17 o
  -3  -9   4        7.17        9.67      1.84 o
  -2  -9   4        2.14        2.60      1.62 o
  -1  -9   4       37.64       39.95      1.90 o
   0  -9   4     1239.16     1152.11      6.29 o
   1  -9   4      140.71      126.78      4.68 o
   2  -9   4       11.36        7.57      1.67 o
   3  -9   4       62.79       61.87      2.94 o
   4  -9   4        3.21        4.22      1.53 o
   5  -9   4       15.28       13.07      2.02 o
   6  -9   4        1.31        2.43      2.63 o
  -7  -8   4        9.89       11.77      2.22 o
  -6  -8   4       51.25       46.24      2.49 o
  -5  -8   4        0.88        1.40      2.17 o
  -4  -8   4        3.65        1.85      2.16 o
  -3  -8   4       24.54       22.12      1.93 o
  -2  -8   4       14.48       16.00      1.69 o
  -1  -8   4        1.41        0.04      1.30 o
   0  -8   4        9.31        8.43      0.90 o
   1  -8   4        0.83       -0.11      1.13 o
   2  -8   4       23.26       22.34      1.53 o
   3  -8   4       57.84       49.37      2.38 o
   4  -8   4       14.67       11.43      1.43 o
   5  -8   4       17.86       16.57      1.50 o
   6  -8   4      134.49      135.92      3.25 o
   7  -8   4       23.07       23.27      3.75 o
  -8  -7   4        0.01       -3.96      3.96 o
  -7  -7   4      287.16      270.93      5.27 o
  -6  -7   4        0.58        0.55      3.06 o
  -5  -7   4       35.53       34.54      2.62 o
  -4  -7   4       10.79       10.05      1.94 o
  -3  -7   4        4.40        2.17      1.72 o
  -2  -7   4      153.35      153.26      2.39 o
  -1  -7   4       21.24       20.81      1.33 o
   0  -7   4      167.33      169.74      2.16 o
   1  -7   4        1.83        1.27      1.04 o
   2  -7   4       13.10       14.17      1.21 o
   3  -7   4        6.35        7.88      1.37 o
   4  -7   4      106.62       92.75      1.83 o
   5  -7   4       12.17       13.53      1.46 o
   6  -7   4       88.26       90.91      2.08 o
   7  -7   4        6.26        7.02      2.30 o
  -8  -6   4       15.82       19.01      2.67 o
  -7  -6   4      615.91      618.00      9.32 o
  -6  -6   4      120.14      124.56      2.84 o
  -5  -6   4       13.43       15.21      1.84 o
  -4  -6   4        1.76       -0.65      1.88 o
  -3  -6   4        0.16        1.43      1.48 o
  -2  -6   4       33.07       33.19      1.58 o
  -1  -6   4       11.70       10.70      0.64 o
   0  -6   4        8.54        5.32      2.06 o
   1  -6   4      148.00      146.43      1.50 o
   2  -6   4      360.84      352.42      4.22 o
   3  -6   4       39.29       52.93      1.37 o
   4  -6   4        8.39       10.20      0.83 o
   5  -6   4        2.47        1.95      1.31 o
   6  -6   4       37.47       36.87      1.61 o
   7  -6   4        0.59        0.03      1.64 o
  -9  -5   4        3.56        5.93      3.41 o
  -8  -5   4        0.02        1.81      2.60 o
  -7  -5   4       94.99       85.67      6.06 o
  -6  -5   4        1.97        4.99      2.01 o
  -5  -5   4       20.71       20.20      1.37 o
  -4  -5   4        8.82        6.18      1.23 o
  -3  -5   4      300.35      319.37      8.15 o
  -2  -5   4      413.97      499.08      5.30 o
  -1  -5   4       11.98       11.18      0.81 o
   0  -5   4        0.33        0.36      0.89 o
   1  -5   4      533.72      547.63      2.37 o
   2  -5   4     1922.53     2018.59      7.85 o
   3  -5   4       55.29       50.59      1.21 o
   4  -5   4       55.22       57.99      0.94 o
   5  -5   4        0.09        5.67      2.65 o
   6  -5   4      170.83      164.68      1.87 o
   7  -5   4        6.03       10.40      1.77 o
   8  -5   4        1.00        1.56      1.81 o
  -9  -4   4       62.49       61.59      2.58 o
  -8  -4   4        0.01        0.01      2.33 o
  -7  -4   4        0.56       -1.39      1.39 o
  -6  -4   4       50.03       44.01      3.65 o
  -5  -4   4      856.55      829.51      4.45 o
  -4  -4   4      194.77      187.09      2.10 o
  -3  -4   4     1517.79     1607.19      9.51 o
  -2  -4   4       12.24       14.68      0.84 o
  -1  -4   4        0.76        1.37      0.67 o
   0  -4   4       12.09       12.34      1.86 o
   1  -4   4      117.36      119.18      1.80 o
   2  -4   4      360.46      401.35      2.67 o
   3  -4   4      348.59      326.77      1.79 o
   4  -4   4       20.93       19.95      0.59 o
   5  -4   4       10.65       12.78      1.06 o
   6  -4   4      755.16      754.95      5.34 o
   7  -4   4       25.40       24.23      1.44 o
   8  -4   4       15.89       15.37      1.78 o
   9  -4   4      178.06      195.21      6.13 o
  -9  -3   4        0.33       -0.75      2.44 o
  -8  -3   4       34.56       35.87      1.97 o
  -7  -3   4        8.22        9.63      1.36 o
  -6  -3   4       51.04       47.93      1.83 o
  -5  -3   4      656.88      654.59      9.32 o
  -4  -3   4       35.34       40.56      1.10 o
  -3  -3   4       26.85       36.15      1.60 o
  -2  -3   4       18.93       23.76      1.28 o
  -1  -3   4        5.35       11.47      1.82 o
   0  -3   4      301.04      330.57      1.46 o
   1  -3   4     1196.61     1248.79      3.40 o
   2  -3   4       30.57       20.77      0.63 o
   3  -3   4      164.01      167.88      1.37 o
   4  -3   4       31.72       28.52      0.66 o
   5  -3   4       79.60       76.55      0.96 o
   6  -3   4      435.97      427.44      3.22 o
   7  -3   4       65.66       60.39      1.86 o
   8  -3   4       17.86       13.47      1.72 o
   9  -3   4       57.69       51.51      2.72 o
  10  -3   4       23.17       22.84      4.57 o
  -9  -2   4       19.44       21.40      2.02 o
  -8  -2   4       77.01       74.30      2.72 o
  -7  -2   4        1.12        1.44      1.28 o
  -6  -2   4      156.37      150.52      1.93 o
  -5  -2   4      363.74      411.63      2.86 o
  -4  -2   4       86.43       86.71      2.49 o
  -3  -2   4       43.70       39.44      0.94 o
  -2  -2   4      606.48      631.76      4.42 o
  -1  -2   4     1504.51     1667.00      7.33 o
   0  -2   4      432.36      483.01      2.51 o
   1  -2   4      421.90      405.82      1.55 o
   2  -2   4      323.59      350.90      1.62 o
   3  -2   4       97.44       92.80      1.38 o
   4  -2   4       11.73       12.48      0.58 o
   5  -2   4      317.95      322.18      1.86 o
   6  -2   4       61.69       58.19      1.34 o
   7  -2   4        8.94        8.25      1.26 o
   8  -2   4        8.35       10.41      1.56 o
   9  -2   4       31.98       32.55      2.44 o
  10  -2   4       49.21       47.96      4.82 o
  -9  -1   4        2.11        2.27      2.00 o
  -8  -1   4        6.90        6.04      1.70 o
  -7  -1   4        2.57        1.92      1.24 o
  -6  -1   4      517.57      493.57      5.19 o
  -5  -1   4      165.93      178.87      2.64 o
  -4  -1   4      122.93      111.62      3.13 o
  -3  -1   4      174.79      174.89      2.92 o
  -2  -1   4       82.06       95.88      1.10 o
  -1  -1   4     3799.13     3686.20     12.70 o
   0  -1   4    43576.33    33708.05    331.54 o
   1  -1   4     1615.59     1523.15      3.13 o
   2  -1   4      134.55      130.27      1.09 o
   3  -1   4       13.39       12.04      0.37 o
   4  -1   4      632.47      685.24      2.26 o
   5  -1   4        9.76        4.38      0.87 o
   6  -1   4        2.75        4.47      1.00 o
   7  -1   4       14.07       10.32      1.49 o
   8  -1   4        4.55        3.94      1.65 o
   9  -1   4       54.82       51.74      2.70 o
  10  -1   4        0.38        0.48      4.37 o
  -9   0   4        0.05       -2.97      2.97 o
  -8   0   4        5.24        2.74      2.11 o
  -7   0   4      125.28      112.44      2.97 o
  -6   0   4      179.41      178.76      2.29 o
  -5   0   4      121.28      129.59      2.45 o
  -4   0   4       79.53       84.74      1.69 o
  -3   0   4      489.98      482.68      3.10 o
  -2   0   4     3243.05     3300.49      8.60 o
  -1   0   4     2576.92     2661.61      8.76 o
   0   0   4    38127.31    29570.99    250.92 o
   1   0   4      554.11      602.09      3.89 o
   2   0   4        5.93       10.62      3.26 o
   3   0   4      545.10      567.30      3.53 o
   4   0   4     1675.14     1758.33      7.84 o
   5   0   4       18.28       25.52      0.79 o
   6   0   4        3.62        4.04      0.37 o
   7   0   4        5.11        2.33      1.32 o
   8   0   4        7.44        8.59      1.76 o
   9   0   4       14.57       14.12      1.88 o
  10   0   4       98.79      104.86      3.99 o
  -9   1   4        0.07       -6.22      6.33 o
  -8   1   4        0.53       -0.77      2.31 o
  -7   1   4      168.60      155.65      3.77 o
  -6   1   4       15.38       12.74      1.38 o
  -5   1   4      125.13      120.02      1.47 o
  -4   1   4       21.80       20.27      0.81 o
  -3   1   4      184.14      201.96      1.19 o
  -2   1   4     4303.57     4377.57     14.74 o
  -1   1   4    11325.91    10121.71     56.35 o
   0   1   4      849.90      846.57      6.20 o
   1   1   4      714.20      672.10      3.63 o
   2   1   4       26.51       29.11      0.85 o
   3   1   4      393.25      447.45      4.42 o
   4   1   4      406.08      427.86      3.14 o
   5   1   4        6.87        2.68      0.57 o
   6   1   4        9.77        9.70      0.71 o
   7   1   4        2.24        1.80      0.89 o
   8   1   4      179.52      150.99      2.57 o
   9   1   4       41.03       34.54      1.94 o
  10   1   4       19.07       19.77      2.33 o
  -8   2   4       16.05       19.92      6.03 o
  -7   2   4      299.02      292.64      3.92 o
  -6   2   4      597.69      595.90      4.77 o
  -5   2   4        3.64        3.74      0.91 o
  -4   2   4        2.84        3.65      0.61 o
  -3   2   4        0.75        1.63      0.53 o
  -2   2   4     2135.91     2254.08      5.73 o
  -1   2   4       76.64       80.56      0.77 o
   0   2   4     1451.24     1455.39      4.58 o
   1   2   4       23.91       32.25      0.65 o
   2   2   4     2271.40     2404.16     14.03 o
   3   2   4       85.89       76.40      3.87 o
   4   2   4        6.80        2.77      0.44 o
   5   2   4       17.34       16.68      1.12 o
   6   2   4       61.43       61.26      1.17 o
   7   2   4       30.41       28.96      1.36 o
   8   2   4       29.78       33.59      1.52 o
   9   2   4       71.43       78.39      2.10 o
  10   2   4       19.36       21.58      2.42 o
  -8   3   4        5.62        4.55      4.41 o
  -7   3   4       66.95       59.20      3.65 o
  -6   3   4      335.62      339.51      2.70 o
  -5   3   4        3.57        5.26      0.97 o
  -4   3   4      112.54      106.20      0.96 o
  -3   3   4     1479.01     1464.97      5.32 o
  -2   3   4     1859.96     1989.16      6.64 o
  -1   3   4     1760.26     1751.41      8.27 o
   0   3   4      193.11      183.24      1.44 o
   1   3   4      161.64      184.08      1.34 o
   2   3   4      176.04      220.28      1.47 o
   3   3   4      681.42      747.40      3.34 o
   4   3   4      133.72      135.77      2.11 o
   5   3   4       91.63       89.71      0.96 o
   6   3   4        0.03        1.36      0.75 o
   7   3   4       92.41       84.50      1.85 o
   8   3   4       17.07       16.95      1.36 o
   9   3   4        4.81        2.21      1.39 o
  10   3   4        0.04       -0.65      2.44 o
  -8   4   4       27.17       24.17      3.05 o
  -7   4   4       32.16       35.80      3.57 o
  -6   4   4        0.87        0.24      1.68 o
  -5   4   4        0.62       -0.31      1.50 o
  -4   4   4      607.19      602.95      4.64 o
  -3   4   4      746.23      786.88      3.05 o
  -2   4   4      695.20      810.91      6.21 o
  -1   4   4       62.90       83.39      2.00 o
   0   4   4        0.07        0.51      0.32 o
   1   4   4      132.97      148.28      1.13 o
   2   4   4     6265.99     6411.38     23.41 o
   3   4   4      128.69      120.02      1.20 o
   4   4   4      204.11      191.08      2.40 o
   5   4   4        4.99        5.27      0.70 o
   6   4   4      851.26      818.24      6.99 o
   7   4   4      481.77      471.68      3.31 o
   8   4   4      518.44      502.06      3.98 o
   9   4   4       22.90       29.12      1.65 o
  10   4   4        9.53       14.58      2.97 o
  -7   5   4        9.62        8.11      3.29 o
  -6   5   4       12.92       11.53      2.37 o
  -5   5   4       50.37       46.18      1.89 o
  -4   5   4      450.33      452.23      4.79 o
  -3   5   4        2.85        2.09      1.32 o
  -2   5   4       82.14       78.40      1.90 o
  -1   5   4       19.55       16.66      2.89 o
   0   5   4       71.33       63.01      1.06 o
   1   5   4       78.97       73.12      1.44 o
   2   5   4       23.12       41.65      0.90 o
   3   5   4       22.85       16.24      1.17 o
   4   5   4       39.31       36.74      2.31 o
   5   5   4        0.11        0.01      0.84 o
   6   5   4      323.74      305.78      5.14 o
   7   5   4      519.87      511.79      3.52 o
   8   5   4       76.42       70.37      1.95 o
   9   5   4        1.15        2.78      1.64 o
  -7   6   4        4.49        1.70      3.04 o
  -6   6   4       51.63       47.99      2.85 o
  -5   6   4      225.15      221.00      2.91 o
  -4   6   4       50.67       45.08      1.81 o
  -3   6   4       75.66       67.68      1.83 o
  -2   6   4        2.14       11.16      4.46 o
  -1   6   4      112.38      105.18      4.72 o
   0   6   4       17.69       19.95      0.64 o
   1   6   4      527.02      522.46      4.61 o
   2   6   4      318.26      304.50      2.60 o
   3   6   4      740.91      770.99      5.74 o
   4   6   4        2.68        3.73      1.18 o
   5   6   4      104.39      106.63      1.74 o
   6   6   4      300.80      271.17      3.05 o
   7   6   4        0.53        1.41      1.33 o
   8   6   4       20.89       20.99      2.05 o
   9   6   4       11.54       19.83      2.28 o
  -6   7   4       26.22       23.19      2.64 o
  -5   7   4       54.60       49.56      2.48 o
  -4   7   4        1.63        2.31      1.78 o
  -3   7   4        1.00        4.20      1.51 o
  -2   7   4       17.97       18.89      1.67 o
  -1   7   4        5.61        5.19      1.61 o
   0   7   4      599.73      578.04      5.42 o
   1   7   4       88.01       77.26      1.77 o
   2   7   4       51.69       52.08      1.65 o
   3   7   4       44.24       43.80      1.46 o
   4   7   4       36.20       37.47      1.47 o
   5   7   4       73.56       80.82      2.29 o
   6   7   4       97.38       99.69      1.74 o
   7   7   4        1.32        0.42      1.80 o
   8   7   4       15.38       14.25      1.97 o
  -6   8   4        0.82        1.84      4.16 o
  -5   8   4       21.29       25.54      2.51 o
  -4   8   4        0.09        2.13      1.66 o
  -3   8   4        6.83       10.05      2.06 o
  -2   8   4       27.79       26.63      1.99 o
  -1   8   4        8.41        7.42      1.88 o
   0   8   4     2894.60     2854.99     19.76 o
   1   8   4      360.47      333.79      4.57 o
   2   8   4        0.23        0.08      1.15 o
   3   8   4       16.63       16.29      1.74 o
   4   8   4       17.25       21.92      1.42 o
   5   8   4      546.83      439.80      4.08 o
   6   8   4        2.29        1.03      1.56 o
   7   8   4        0.65        2.38      1.75 o
   8   8   4        0.94       -0.57      1.94 o
  -5   9   4        1.10       10.27      4.29 o
  -4   9   4        0.37        4.63      2.85 o
  -3   9   4        0.69        1.21      2.37 o
  -2   9   4       46.75       40.40      2.21 o
  -1   9   4      114.90      109.30      2.92 o
   0   9   4       16.73       17.79      1.80 o
   1   9   4       76.01       80.71      2.31 o
   2   9   4        0.69       -0.21      1.30 o
   3   9   4        8.28       14.78      2.46 o
   4   9   4        9.91        9.59      1.57 o
   5   9   4      276.33      256.85      2.84 o
   6   9   4       38.36       30.09      1.73 o
   7   9   4       16.30       17.67      2.13 o
   8   9   4        4.27        4.40      2.55 o
  -4  10   4        0.00        5.43     15.36 o
  -3  10   4        9.75       10.12      2.44 o
  -2  10   4      118.98      110.13      3.02 o
  -1  10   4       60.68       53.64      2.55 o
   0  10   4      100.68      109.24      2.50 o
   1  10   4        6.18        8.40      1.84 o
   2  10   4        1.69        1.92      1.64 o
   3  10   4      121.11      110.13      2.07 o
   4  10   4      293.55      270.55      3.21 o
   5  10   4       14.45       11.08      1.79 o
   6  10   4        0.60        1.96      1.76 o
   7  10   4        1.23        5.23      2.25 o
  -2  11   4        0.97        0.92      7.01 o
  -1  11   4      166.60      197.88      3.22 o
   0  11   4        0.11        1.58      2.06 o
   1  11   4        0.54        2.06      1.70 o
   2  11   4        1.67        0.84      1.76 o
   3  11   4       35.37       43.65      2.14 o
   4  11   4        0.00        2.37      1.76 o
   5  11   4        4.46        8.30      1.78 o
   6  11   4        7.90       13.43      3.99 o
  -2  12   4       52.53       61.40      4.81 o
  -1  12   4       61.30       82.67      5.49 o
   0  12   4        0.47        2.08      3.63 o
   1  12   4       25.28       25.40      3.30 o
   2  12   4        0.75        0.02      2.63 o
   3  12   4       97.83      113.25      3.58 o
   4  12   4       70.42       77.13      3.89 o
   5  12   4        0.15        0.59      2.40 o
  -2 -12   5        0.12       15.66      7.14 o
  -1 -12   5       22.78       22.74      7.14 o
  -5 -11   5        1.04        0.15      3.78 o
  -4 -11   5        0.02        0.58      3.28 o
  -3 -11   5        0.00        1.61      2.88 o
  -2 -11   5      131.35      137.70      6.84 o
  -1 -11   5       10.77       10.51      2.59 o
   0 -11   5        0.65        1.17      2.41 o
   1 -11   5        5.00        5.19      2.19 o
   2 -11   5       21.18       21.03      2.77 o
   3 -11   5       14.22       11.84      3.82 o
   4 -11   5        0.08        2.02      3.65 o
  -6 -10   5        1.36        5.80      4.78 o
  -5 -10   5        0.02        2.93      2.24 o
  -4 -10   5        6.23        8.16      2.09 o
  -3 -10   5       20.26       16.67      2.08 o
  -2 -10   5      188.79      192.32      3.25 o
  -1 -10   5        4.37        6.23      2.40 o
   0 -10   5        4.90        4.75      1.87 o
   1 -10   5        1.31       -1.11      2.61 o
   2 -10   5        0.03        0.03      2.36 o
   3 -10   5      185.76      158.78     10.48 o
   4 -10   5        1.22       -2.01      3.11 o
   5 -10   5        3.56        4.08      2.44 o
  -7  -9   5        7.91        8.00      2.81 o
  -6  -9   5        3.80        7.71      2.74 o
  -5  -9   5        6.62       14.21      3.35 o
  -4  -9   5       40.86       40.70      2.52 o
  -3  -9   5      217.74      210.60      4.97 o
  -2  -9   5       44.96       45.74      1.87 o
  -1  -9   5       15.01       16.06      2.29 o
   0  -9   5        4.06        5.90      2.10 o
   1  -9   5        5.57        4.66      1.86 o
   2  -9   5       53.64       59.29      1.88 o
   3  -9   5      778.83      735.01      6.38 o
   4  -9   5        7.74        8.60      1.64 o
   5  -9   5        2.47        2.71      1.66 o
   6  -9   5        5.82        4.26      2.52 o
  -7  -8   5       18.59       15.32      2.80 o
  -6  -8   5        0.05       -0.89      2.55 o
  -5  -8   5        9.29        7.01      2.43 o
  -4  -8   5      182.99      170.39      2.88 o
  -3  -8   5        0.02        1.44      1.52 o
  -2  -8   5       49.67       51.76      2.19 o
  -1  -8   5        1.89       -0.63      1.80 o
   0  -8   5       61.13       59.52      2.60 o
   1  -8   5       28.38       32.70      1.52 o
   2  -8   5      326.32      293.84      7.68 o
   3  -8   5        1.98        5.03      1.64 o
   4  -8   5        0.89        1.78      1.38 o
   5  -8   5        0.22        0.91      1.46 o
   6  -8   5        1.22        1.81      1.76 o
   7  -8   5       18.33       19.91      3.59 o
  -8  -7   5        0.01        2.48      3.32 o
  -7  -7   5       17.47       20.75      2.90 o
  -6  -7   5        0.28       -0.92      2.60 o
  -5  -7   5      109.35      104.14      2.74 o
  -4  -7   5       16.70       16.36      1.93 o
  -3  -7   5        5.84        6.91      1.57 o
  -2  -7   5        5.61        7.52      2.68 o
  -1  -7   5        8.66        8.07      0.64 o
   0  -7   5      354.24      352.40      4.05 o
   1  -7   5       25.79       27.71      1.24 o
   2  -7   5       29.33       32.45      1.39 o
   3  -7   5        6.14        7.52      1.18 o
   4  -7   5        5.22        4.01      1.13 o
   5  -7   5        9.31        8.95      1.42 o
   6  -7   5       51.24       45.00      1.99 o
   7  -7   5      196.30      196.02      4.33 o
  -8  -6   5        6.15        7.58      2.42 o
  -7  -6   5        0.27       -2.27      2.54 o
  -6  -6   5      240.31      246.01      5.46 o
  -5  -6   5      156.65      166.76      5.76 o
  -4  -6   5       85.39       87.91      3.00 o
  -3  -6   5      259.38      287.31      3.71 o
  -2  -6   5        3.04        7.89      2.50 o
  -1  -6   5      469.71      464.05      7.14 o
   0  -6   5       12.61       20.94      3.17 o
   1  -6   5      311.67      339.07      2.76 o
   2  -6   5       10.53        8.03      1.17 o
   3  -6   5        0.50        1.03      1.15 o
   4  -6   5        7.17        7.05      1.23 o
   5  -6   5       89.74       96.35      1.76 o
   6  -6   5      236.50      234.34      2.53 o
   7  -6   5       64.31       65.50      2.16 o
   8  -6   5       24.32       21.26      3.62 o
  -9  -5   5        2.86        0.25      3.63 o
  -8  -5   5       12.04       10.62      2.51 o
  -7  -5   5        4.64        3.78      2.78 o
  -6  -5   5      760.13      751.77      6.21 o
  -5  -5   5      152.66      146.25      2.08 o
  -4  -5   5       26.06       22.57      1.13 o
  -3  -5   5       19.59       18.57      0.76 o
  -2  -5   5       33.41       39.60      1.93 o
  -1  -5   5      140.09      143.00      2.64 o
   0  -5   5      474.42      435.44      2.81 o
   1  -5   5      152.63      156.72      1.95 o
   2  -5   5      342.32      374.59      4.08 o
   3  -5   5        1.01        1.32      0.85 o
   4  -5   5        9.26        8.23      0.68 o
   5  -5   5     2510.76     2524.70     12.38 o
   6  -5   5       18.55       22.43      1.26 o
   7  -5   5        0.01        1.90      1.58 o
   8  -5   5        2.29        4.79      2.20 o
   9  -5   5       54.99       57.10      4.45 o
  -9  -4   5        1.14        3.75      3.95 o
  -8  -4   5       29.61       32.88      2.61 o
  -7  -4   5       76.54       81.06      5.88 o
  -6  -4   5        0.06        1.83      1.57 o
  -5  -4   5       12.94       13.97      1.70 o
  -4  -4   5       51.99       46.63      1.20 o
  -3  -4   5       14.30       18.10      0.99 o
  -2  -4   5      123.13      129.92      1.72 o
  -1  -4   5      669.31      658.86      5.35 o
   0  -4   5        0.05        1.47      0.69 o
   1  -4   5       40.73       35.93      0.75 o
   2  -4   5        9.49       12.60      0.84 o
   3  -4   5        5.84        5.61      0.75 o
   4  -4   5        2.44        1.38      0.47 o
   5  -4   5     2047.02     2018.60      8.10 o
   6  -4   5       73.15       69.67      2.04 o
   7  -4   5       34.92       39.18      1.55 o
   8  -4   5       22.63       22.50      2.17 o
   9  -4   5        3.49        5.53      3.78 o
  -9  -3   5        1.31        2.45      2.52 o
  -8  -3   5        4.19        4.61      2.37 o
  -7  -3   5      185.71      180.98      3.57 o
  -6  -3   5       33.03       31.54      2.05 o
  -5  -3   5       76.99       82.61      2.94 o
  -4  -3   5      384.51      368.60      4.18 o
  -3  -3   5        5.23        7.51      0.99 o
  -2  -3   5      624.11      668.88      3.86 o
  -1  -3   5      102.37      122.63      3.29 o
   0  -3   5        1.75        5.89      2.12 o
   1  -3   5       12.46       14.73      1.49 o
   2  -3   5      259.73      257.23      1.25 o
   3  -3   5        1.11        1.41      0.47 o
   4  -3   5       19.58       20.81      0.61 o
   5  -3   5       65.84       70.29      0.94 o
   6  -3   5       22.36       23.72      1.23 o
   7  -3   5        2.14        2.82      1.35 o
   8  -3   5       77.33       72.48      2.61 o
   9  -3   5      107.55      111.28      3.15 o
  -9  -2   5        0.14       -1.48      2.40 o
  -8  -2   5      230.54      245.17      4.40 o
  -7  -2   5        5.40        4.11      1.45 o
  -6  -2   5       58.61       48.81      1.83 o
  -5  -2   5       58.65       59.71      1.66 o
  -4  -2   5      194.86      201.09      2.02 o
  -3  -2   5      664.28      632.39      3.08 o
  -2  -2   5       50.24       57.06      1.82 o
  -1  -2   5       55.24       63.65      1.71 o
   0  -2   5      271.38      275.92      2.54 o
   1  -2   5       93.89       91.63      0.83 o
   2  -2   5      230.35      257.67      1.31 o
   3  -2   5      474.74      464.02      2.57 o
   4  -2   5       77.63       80.42      0.74 o
   5  -2   5        6.53        5.33      0.54 o
   6  -2   5        2.75        2.26      0.99 o
   7  -2   5       12.69       11.20      1.21 o
   8  -2   5       49.39       42.92      2.26 o
   9  -2   5        0.37        0.47      2.15 o
  -9  -1   5        6.76        4.72      3.47 o
  -8  -1   5       15.27       11.84      1.94 o
  -7  -1   5       20.26       19.85      1.50 o
  -6  -1   5       32.80       29.15      1.70 o
  -5  -1   5      126.01      127.78      3.51 o
  -4  -1   5        0.38       -0.16      1.16 o
  -3  -1   5      236.66      244.52      3.18 o
  -2  -1   5      764.91      701.51      5.19 o
  -1  -1   5       63.26       74.57      0.95 o
   0  -1   5       91.21       94.43      2.50 o
   1  -1   5       53.27       47.27      0.95 o
   2  -1   5     1266.34     1284.49      4.42 o
   3  -1   5     2852.79     2995.00      9.66 o
   4  -1   5        1.13        1.20      0.34 o
   5  -1   5        0.02       -0.10      0.81 o
   6  -1   5        7.03        9.24      0.99 o
   7  -1   5        6.83        7.90      1.40 o
   8  -1   5      222.75      201.91      2.83 o
   9  -1   5       30.01       33.20      2.43 o
  10  -1   5        7.73       10.90      4.56 o
  -9   0   5        5.46        3.63      2.68 o
  -8   0   5        9.75        7.83      1.88 o
  -7   0   5        0.01       -0.15      1.57 o
  -6   0   5       18.60       16.10      1.71 o
  -5   0   5      234.32      223.06      3.00 o
  -4   0   5      689.18      721.07      3.55 o
  -3   0   5     1543.64     1539.12      9.87 o
  -2   0   5       51.14       51.76      1.21 o
  -1   0   5        1.16        1.81      0.62 o
   0   0   5     1004.47      995.81      4.13 o
   1   0   5     1233.60     1290.85      4.72 o
   2   0   5     5407.79     5112.99     23.32 o
   3   0   5      334.55      349.15      2.34 o
   4   0   5      338.01      357.10      4.04 o
   5   0   5        0.02        0.61      0.60 o
   6   0   5       31.76       27.15      1.33 o
   7   0   5       85.00      100.30      2.06 o
   8   0   5      345.51      293.33      3.36 o
   9   0   5       11.15       15.49      1.77 o
  10   0   5       23.32       24.56      3.18 o
  -8   1   5       13.87       19.04      2.66 o
  -7   1   5       11.32       11.70      1.72 o
  -6   1   5       33.07       30.75      1.81 o
  -5   1   5       65.70       63.75      1.55 o
  -4   1   5       49.61       49.66      1.24 o
  -3   1   5      826.79      814.26      4.22 o
  -2   1   5       57.35       59.22      1.08 o
  -1   1   5      224.05      255.61      2.47 o
   0   1   5       48.58       55.80      0.85 o
   1   1   5      708.11      635.59      2.88 o
   2   1   5       84.65       92.53      1.27 o
   3   1   5      270.50      232.56      3.51 o
   4   1   5        6.52        7.86      0.76 o
   5   1   5       47.94       51.82      1.31 o
   6   1   5      263.37      247.82      3.39 o
   7   1   5       59.59       74.15      1.97 o
   8   1   5        1.70       -0.01      1.69 o
   9   1   5       20.64       21.31      1.85 o
  10   1   5       11.99       15.72      2.20 o
  -8   2   5        3.07        0.48      2.65 o
  -7   2   5        1.81        1.39      1.85 o
  -6   2   5      746.38      751.79      5.19 o
  -5   2   5      222.34      211.28      2.06 o
  -4   2   5      102.60      104.56      1.46 o
  -3   2   5        0.73        1.80      0.64 o
  -2   2   5      119.44      128.03      1.25 o
  -1   2   5      285.96      314.12      1.84 o
   0   2   5     1177.20     1199.59      3.73 o
   1   2   5     2878.98     2910.76     10.79 o
   2   2   5     2484.37     2433.48     12.94 o
   3   2   5       31.90       26.93      0.84 o
   4   2   5        2.11        3.58      0.69 o
   5   2   5       40.49       45.49      0.96 o
   6   2   5      761.50      765.25      5.35 o
   7   2   5       29.95       30.31      1.11 o
   8   2   5        0.02       -1.10      1.29 o
   9   2   5        7.59        9.57      1.73 o
  10   2   5        4.88        4.27      2.62 o
  -8   3   5        4.24       -0.26      4.80 o
  -7   3   5        0.49        0.69      1.96 o
  -6   3   5      723.34      726.83      6.36 o
  -5   3   5      498.91      481.40      3.32 o
  -4   3   5       40.90       35.36      0.81 o
  -3   3   5       33.52       33.11      0.74 o
  -2   3   5       69.57       66.56      1.25 o
  -1   3   5      927.46     1043.55      5.75 o
   0   3   5      553.37      538.68      3.38 o
   1   3   5      130.84      133.54      0.89 o
   2   3   5      974.00     1067.82      6.22 o
   3   3   5        0.02        2.96      1.70 o
   4   3   5      210.71      214.76      3.33 o
   5   3   5      527.80      504.78      2.14 o
   6   3   5     1533.17     1486.23     11.65 o
   7   3   5       10.33        8.24      1.17 o
   8   3   5        0.08       -1.20      1.23 o
   9   3   5        0.86        0.52      1.32 o
  10   3   5       33.92       38.32      3.00 o
  -8   4   5        0.50        2.50      3.85 o
  -7   4   5       53.20       53.28      2.67 o
  -6   4   5      108.20      106.60      2.32 o
  -5   4   5       18.00       14.36      1.70 o
  -4   4   5        2.00        3.42      1.38 o
  -3   4   5       84.04       79.99      0.92 o
  -2   4   5       43.16       42.98      1.00 o
  -1   4   5      507.47      540.59      2.52 o
   0   4   5      230.06      190.54      3.36 o
   1   4   5      394.65      414.89      2.98 o
   2   4   5      151.89      171.43      1.85 o
   3   4   5      186.68      210.98      3.36 o
   4   4   5      213.50      228.90      3.21 o
   5   4   5        0.02        1.04      0.67 o
   6   4   5       11.36       12.94      1.14 o
   7   4   5      178.34      180.12      3.61 o
   8   4   5        0.02        2.61      1.48 o
   9   4   5        1.67        2.51      1.42 o
  10   4   5      137.28      163.02      4.32 o
  -7   5   5        6.87        4.74      2.44 o
  -6   5   5        2.36       -0.70      2.31 o
  -5   5   5       52.86       51.40      1.96 o
  -4   5   5        0.58       -0.79      1.53 o
  -3   5   5       30.01       33.03      1.69 o
  -2   5   5      296.24      307.58      4.31 o
  -1   5   5       30.68       39.80      4.55 o
   0   5   5      951.19      909.34      4.57 o
   1   5   5       40.29       43.79      0.69 o
   2   5   5       11.32       11.51      0.75 o
   3   5   5       13.08        9.90      1.01 o
   4   5   5       53.73       43.70      1.87 o
   5   5   5       80.20       70.32      1.25 o
   6   5   5        9.53       10.46      1.25 o
   7   5   5        1.02        1.44      1.49 o
   8   5   5        5.70        6.09      1.50 o
   9   5   5       98.95      114.81      2.41 o
  -7   6   5       27.95       28.89      4.73 o
  -6   6   5       40.87       46.96      2.60 o
  -5   6   5       21.48       22.42      2.62 o
  -4   6   5        2.69        3.59      1.57 o
  -3   6   5       76.33       75.91      2.14 o
  -2   6   5       75.91       89.82      4.46 o
  -1   6   5       12.33       13.90      3.24 o
   0   6   5       17.98       15.70      0.87 o
   1   6   5       12.00       14.16      0.62 o
   2   6   5       30.93       34.84      1.27 o
   3   6   5      447.88      473.19      3.78 o
   4   6   5      673.54      634.27      3.42 o
   5   6   5      700.19      691.18      3.00 o
   6   6   5       69.15       60.32      1.43 o
   7   6   5       15.59       16.67      1.56 o
   8   6   5       27.46       25.00      1.73 o
   9   6   5       22.94       20.15      2.09 o
  -6   7   5       15.17       14.76      4.17 o
  -5   7   5        0.13        1.46      1.75 o
  -4   7   5       53.38       54.19      2.06 o
  -3   7   5        7.29       13.09      1.67 o
  -2   7   5      137.30      120.28      6.27 o
  -1   7   5       21.25       21.84      2.08 o
   0   7   5       13.46       12.88      0.67 o
   1   7   5      134.01      118.93      1.38 o
   2   7   5        2.84        3.17      0.94 o
   3   7   5      337.54      314.89      2.99 o
   4   7   5       11.69        9.03      1.14 o
   5   7   5      105.49      117.24      1.59 o
   6   7   5        2.00        2.85      1.16 o
   7   7   5       11.31       13.97      1.90 o
   8   7   5       60.65       67.48      2.42 o
  -6   8   5       11.11       10.82      4.41 o
  -5   8   5        7.81        8.82      2.79 o
  -4   8   5        0.89        4.22      2.16 o
  -3   8   5        4.71        3.58      2.21 o
  -2   8   5      294.96      272.14      6.23 o
  -1   8   5       21.79       22.10      1.69 o
   0   8   5        5.45        7.24      2.18 o
   1   8   5      948.25      941.13      7.97 o
   2   8   5      153.30      156.00      2.63 o
   3   8   5        3.24        3.86      1.87 o
   4   8   5      144.51      135.33      2.49 o
   5   8   5       44.92       48.33      2.27 o
   6   8   5        3.76        5.07      1.43 o
   7   8   5        9.34        4.62      1.83 o
   8   8   5       72.24       81.99      2.62 o
  -5   9   5       11.85       22.20      4.47 o
  -4   9   5        0.30        0.14      2.28 o
  -3   9   5        0.36       -2.11      2.11 o
  -2   9   5        7.88       13.49      2.23 o
  -1   9   5        6.36        4.09      2.23 o
   0   9   5       26.42       30.90      2.39 o
   1   9   5      220.98      218.99      3.30 o
   2   9   5       83.85       86.28      1.76 o
   3   9   5        4.97        6.94      1.31 o
   4   9   5        0.26        2.63      1.32 o
   5   9   5        9.55        8.88      1.43 o
   6   9   5       19.38       18.69      1.72 o
   7   9   5       11.14        8.16      1.69 o
   8   9   5       86.12       87.15      3.07 o
  -4  10   5        0.17       -6.55      6.55 o
  -3  10   5        5.70        7.17      3.06 o
  -2  10   5       24.41       28.96      2.63 o
  -1  10   5        0.23        1.82      1.98 o
   0  10   5      133.85      127.67      2.82 o
   1  10   5      199.55      199.96      3.02 o
   2  10   5       80.32       84.73      2.58 o
   3  10   5       25.10       20.94      1.72 o
   4  10   5        1.88        4.79      1.46 o
   5  10   5        3.20        5.80      1.77 o
   6  10   5        0.00        1.94      1.62 o
   7  10   5       30.27       38.39      2.65 o
  -3  11   5        0.16       -6.58      6.58 o
  -2  11   5        0.12       -2.73      2.73 o
  -1  11   5       27.44       32.63      2.22 o
   0  11   5       23.38       25.74      2.42 o
   1  11   5       82.29       92.87      2.89 o
   2  11   5       17.92       23.22      1.96 o
   3  11   5        4.63        2.81      1.80 o
   4  11   5       11.23       12.75      1.92 o
   5  11   5        7.11        7.78      1.91 o
   6  11   5        9.34       22.70     10.16 o
   7  11   5       29.36       33.00      4.22 o
   1  12   5      103.50       98.17      4.69 o
   2  12   5        4.24        5.10      2.48 o
   3  12   5        1.25        0.87      2.59 o
   4  12   5       22.30       27.52      3.05 o
   5  12   5        3.15        0.84      3.63 o
  -4 -11   6        0.00       -4.02      6.39 o
  -3 -11   6        1.79        4.97      2.93 o
  -2 -11   6        0.20       -0.35      2.94 o
  -1 -11   6        6.01        7.70      2.37 o
   0 -11   6        3.10        2.21      2.50 o
   1 -11   6       56.94       53.56      2.58 o
   2 -11   6        0.23       -2.62      2.62 o
   3 -11   6        2.08        1.24      4.02 o
  -6 -10   6       16.36       28.56      4.55 o
  -5 -10   6       95.79       95.78      7.79 o
  -4 -10   6       72.05       72.14      4.69 o
  -3 -10   6       32.57       36.22      2.56 o
  -2 -10   6        0.13       -0.35      2.34 o
  -1 -10   6      306.58      307.83      5.35 o
   0 -10   6        6.04        3.61      1.93 o
   1 -10   6        4.45       -0.27      2.32 o
   2 -10   6        3.93        4.56      2.06 o
   3 -10   6        3.88        6.78      3.34 o
   4 -10   6        2.62        1.67      1.98 o
   5 -10   6        0.60        1.12      2.41 o
  -7  -9   6        7.72        4.09      2.82 o
  -6  -9   6        2.30        3.42      2.85 o
  -5  -9   6       11.16       30.93      3.59 o
  -4  -9   6        1.70        3.92      2.50 o
  -3  -9   6       14.99       12.90      2.00 o
  -2  -9   6       16.78       17.53      2.24 o
  -1  -9   6      712.31      705.92     14.23 o
   0  -9   6        3.91        2.88      2.63 o
   1  -9   6        5.79        5.02      1.89 o
   2  -9   6       13.17       14.14      2.55 o
   3  -9   6        1.99        3.55      1.95 o
   4  -9   6       45.00       37.11      2.57 o
   5  -9   6        2.37        4.89      1.70 o
   6  -9   6       33.86       41.56      2.96 o
  -7  -8   6       24.43       26.19      3.97 o
  -6  -8   6        0.54        1.32      2.50 o
  -5  -8   6       46.23       53.33      5.62 o
  -4  -8   6        1.65        0.64      2.25 o
  -3  -8   6       30.34       32.28      2.47 o
  -2  -8   6      275.39      276.85      3.36 o
  -1  -8   6       36.36       33.94      2.21 o
   0  -8   6      159.30      159.15      3.59 o
   1  -8   6        0.76        0.13      1.26 o
   2  -8   6        3.86        2.89      1.34 o
   3  -8   6       46.02       41.95      1.67 o
   4  -8   6        0.47       -0.42      2.12 o
   5  -8   6        0.50        1.90      1.47 o
   6  -8   6        8.08        7.81      1.81 o
  -8  -7   6       69.66       65.13      4.43 o
  -7  -7   6        0.00       -0.69      2.67 o
  -6  -7   6      145.57      140.22      5.59 o
  -5  -7   6        8.61        8.84      2.21 o
  -4  -7   6      139.18      142.35      3.56 o
  -3  -7   6        6.04       11.08      2.13 o
  -2  -7   6        2.08        6.13      2.54 o
  -1  -7   6       86.29       91.30      1.29 o
   0  -7   6       48.20       45.38      1.36 o
   1  -7   6       12.10       13.52      1.13 o
   2  -7   6       51.20       45.53      1.55 o
   3  -7   6        0.36        0.35      1.38 o
   4  -7   6        9.46        8.22      1.29 o
   5  -7   6       56.84       52.88      1.71 o
   6  -7   6        2.23        1.31      1.70 o
   7  -7   6        0.05       -0.02      2.23 o
  -8  -6   6        1.39        2.86      3.31 o
  -7  -6   6       53.80       64.13      3.20 o
  -6  -6   6      117.41      117.86      3.82 o
  -5  -6   6        1.70        2.44      1.91 o
  -4  -6   6      129.41      143.31      3.18 o
  -3  -6   6     1157.58     1191.29      9.00 o
  -2  -6   6      222.16      215.60      4.34 o
  -1  -6   6      232.47      223.47      4.46 o
   0  -6   6        0.83        0.13      0.80 o
   1  -6   6        0.07        1.52      0.78 o
   2  -6   6       41.08       48.29      1.49 o
   3  -6   6       80.02       77.46      1.73 o
   4  -6   6        0.33        0.00      1.14 o
   5  -6   6       40.03       41.07      1.43 o
   6  -6   6        0.17        0.34      1.62 o
   7  -6   6        5.42        8.76      2.24 o
   8  -6   6       16.82       21.52      3.85 o
  -8  -5   6        1.79        2.61      2.43 o
  -7  -5   6       16.84       16.13      2.43 o
  -6  -5   6       15.52       16.56      2.91 o
  -5  -5   6       39.02       39.99      2.04 o
  -4  -5   6       18.41       21.47      2.80 o
  -3  -5   6        5.64        7.19      0.90 o
  -2  -5   6        2.23        2.12      1.89 o
  -1  -5   6      290.80      285.93      2.67 o
   0  -5   6      159.97      161.41      2.59 o
   1  -5   6      177.30      191.94      3.47 o
   2  -5   6      299.36      323.76      3.54 o
   3  -5   6      520.17      500.46      4.07 o
   4  -5   6       89.11       93.96      1.49 o
   5  -5   6      113.24      128.71      2.95 o
   6  -5   6       67.46       66.01      2.11 o
   7  -5   6      181.18      189.34      3.51 o
   8  -5   6      152.19      157.88      3.45 o
   9  -5   6        0.42        2.67      3.65 o
  -8  -4   6        2.67        3.39      1.94 o
  -7  -4   6       29.89       26.20      2.34 o
  -6  -4   6        0.27        2.38      1.95 o
  -5  -4   6      107.73      105.62      2.42 o
  -4  -4   6      164.79      146.42      1.73 o
  -3  -4   6       27.99       27.03      2.44 o
  -2  -4   6        0.05       -1.07      1.40 o
  -1  -4   6       28.78       19.84      1.95 o
   0  -4   6        0.01       -0.50      0.90 o
   1  -4   6      130.65      115.83      2.12 o
   2  -4   6     1872.32     1896.18      5.19 o
   3  -4   6      117.08      119.11      1.84 o
   4  -4   6       91.53       86.07      2.09 o
   5  -4   6        2.92        3.74      1.13 o
   6  -4   6       66.61       76.13      2.93 o
   7  -4   6      142.21      141.70      2.45 o
   8  -4   6        3.73        5.52      2.11 o
   9  -4   6       14.82       25.65      4.02 o
  -9  -3   6       22.91       19.12      3.92 o
  -8  -3   6       11.05       11.69      2.43 o
  -7  -3   6        5.52        4.08      1.44 o
  -6  -3   6      106.52       99.03      2.29 o
  -5  -3   6      896.14      936.65      6.90 o
  -4  -3   6       99.16       92.43      4.08 o
  -3  -3   6      161.96      164.88      2.46 o
  -2  -3   6        1.25        0.62      1.05 o
  -1  -3   6       22.82       28.95      1.18 o
   0  -3   6        3.29        4.71      0.90 o
   1  -3   6        1.09        2.91      0.94 o
   2  -3   6      398.93      386.66      2.22 o
   3  -3   6       38.35       33.70      0.82 o
   4  -3   6       25.71       25.14      0.60 o
   5  -3   6      225.70      226.66      1.42 o
   6  -3   6       55.60       55.33      1.26 o
   7  -3   6       57.50       61.73      2.56 o
   8  -3   6       83.22       87.96      2.77 o
   9  -3   6       13.70       16.30      2.99 o
  -9  -2   6       14.95       11.33      2.46 o
  -8  -2   6        6.05        6.41      1.93 o
  -7  -2   6        3.56        3.30      1.44 o
  -6  -2   6        0.68        1.95      1.59 o
  -5  -2   6       30.39       25.39      2.02 o
  -4  -2   6      157.01      176.28      2.05 o
  -3  -2   6        0.12        0.59      0.96 o
  -2  -2   6       31.34       32.89      1.45 o
  -1  -2   6     1794.15     1948.28     10.35 o
   0  -2   6        5.66        8.71      2.08 o
   1  -2   6     2075.34     2063.01      8.66 o
   2  -2   6       61.10       66.81      1.35 o
   3  -2   6      244.84      239.52      2.60 o
   4  -2   6      121.47      120.53      1.35 o
   5  -2   6       14.21       17.18      1.03 o
   6  -2   6       12.88       11.80      1.05 o
   7  -2   6        1.50        1.61      1.38 o
   8  -2   6       17.29       16.13      2.16 o
   9  -2   6        6.97        6.08      2.24 o
  -9  -1   6       15.49       15.48      2.75 o
  -8  -1   6        2.64        2.19      1.78 o
  -7  -1   6       29.10       29.14      1.61 o
  -6  -1   6        0.02        0.92      1.47 o
  -5  -1   6      387.59      372.23      5.69 o
  -4  -1   6      530.69      536.04      3.12 o
  -3  -1   6       41.20       38.41      1.15 o
  -2  -1   6       67.83       70.77      3.18 o
  -1  -1   6     1336.38     1387.70      8.51 o
   0  -1   6      304.04      281.57      3.92 o
   1  -1   6     1637.74     1711.92      5.29 o
   2  -1   6        3.05        2.01      0.50 o
   3  -1   6       13.21       16.51      0.61 o
   4  -1   6      567.07      642.83      1.90 o
   5  -1   6      137.18      150.71      2.68 o
   6  -1   6      440.04      466.98      4.60 o
   7  -1   6       64.55       56.43      1.85 o
   8  -1   6        8.22        8.19      1.68 o
   9  -1   6        1.54        1.47      2.12 o
  -8   0   6        7.10        4.55      2.46 o
  -7   0   6        9.22        8.45      1.64 o
  -6   0   6        0.59        1.30      1.46 o
  -5   0   6       56.99       52.03      1.70 o
  -4   0   6       26.25       29.25      1.55 o
  -3   0   6       56.89       56.81      1.46 o
  -2   0   6        3.18        4.30      0.70 o
  -1   0   6     1286.29     1338.76      9.49 o
   0   0   6      477.78      462.77      2.66 o
   1   0   6      147.95      168.69      1.93 o
   2   0   6      186.85      171.65      1.22 o
   3   0   6      999.91     1029.66      8.27 o
   4   0   6     2787.91     2985.74      9.52 o
   5   0   6      348.25      366.58      4.42 o
   6   0   6      197.75      173.32      2.21 o
   7   0   6        0.07       -0.32      1.43 o
   8   0   6        0.28        3.68      1.77 o
   9   0   6        6.20        6.87      1.82 o
  -8   1   6        0.00       -2.54      2.54 o
  -7   1   6        1.41        1.06      2.36 o
  -6   1   6       47.98       46.57      1.70 o
  -5   1   6      105.18      105.33      1.84 o
  -4   1   6       35.53       34.78      1.39 o
  -3   1   6      363.66      339.39      2.55 o
  -2   1   6      959.38      999.86      3.39 o
  -1   1   6     1754.64     1757.52      4.96 o
   0   1   6      622.35      633.20      3.41 o
   1   1   6       98.62       92.12      1.35 o
   2   1   6      409.68      418.34      3.74 o
   3   1   6      760.81      765.11      4.98 o
   4   1   6      420.88      368.03      3.18 o
   5   1   6      642.31      654.60      7.09 o
   6   1   6       13.92       11.24      0.94 o
   7   1   6       19.12       18.89      1.54 o
   8   1   6        1.38        1.21      1.66 o
   9   1   6       14.04        9.52      1.78 o
  10   1   6       18.51       15.02      2.67 o
  -8   2   6       15.37       17.45      2.96 o
  -7   2   6        2.40        4.41      1.86 o
  -6   2   6      334.68      355.31      3.85 o
  -5   2   6       88.95       90.02      2.29 o
  -4   2   6       15.17       15.85      0.85 o
  -3   2   6        7.51       10.02      0.77 o
  -2   2   6      240.19      236.88      1.97 o
  -1   2   6      114.86      135.49      1.05 o
   0   2   6       91.74       93.91      1.34 o
   1   2   6        0.00        0.10      0.65 o
   2   2   6      105.22       96.48      1.02 o
   3   2   6      230.00      262.60      2.62 o
   4   2   6      231.60      240.93      1.62 o
   5   2   6       10.37        8.46      0.65 o
   6   2   6        9.92       12.73      1.03 o
   7   2   6        6.44        6.90      1.07 o
   8   2   6       11.32        7.22      1.47 o
   9   2   6       59.04       48.63      2.10 o
  10   2   6        8.23        7.72      2.80 o
  -8   3   6       38.76       41.35      4.02 o
  -7   3   6        1.21        1.50      2.06 o
  -6   3   6      104.44      111.99      2.45 o
  -5   3   6       31.45       36.33      1.85 o
  -4   3   6        2.20        2.02      0.78 o
  -3   3   6      131.02      136.22      1.53 o
  -2   3   6     3296.08     3328.47     20.57 o
  -1   3   6        2.71        1.64      0.50 o
   0   3   6       69.84       75.06      1.72 o
   1   3   6        6.40        4.92      0.55 o
   2   3   6     2626.93     2763.51     12.07 o
   3   3   6        3.32        6.83      0.64 o
   4   3   6      967.99      913.47      5.27 o
   5   3   6      245.14      224.79      3.96 o
   6   3   6        5.06        3.53      2.95 o
   7   3   6       37.26       38.21      1.63 o
   8   3   6        0.40       -1.04      1.34 o
   9   3   6       17.02       17.51      1.66 o
  10   3   6        5.06        6.90      2.65 o
  -8   4   6        7.49        9.79      3.95 o
  -7   4   6        1.67        4.31      2.33 o
  -6   4   6        0.95        2.07      1.70 o
  -5   4   6       50.78       47.73      1.97 o
  -4   4   6      261.29      259.72      5.08 o
  -3   4   6       61.25       57.30      0.95 o
  -2   4   6        4.63        2.54      0.75 o
  -1   4   6      165.77      159.71      2.45 o
   0   4   6        6.52        7.29      1.94 o
   1   4   6        1.93        2.23      0.65 o
   2   4   6      383.75      387.84      1.57 o
   3   4   6     1187.52     1330.80      4.57 o
   4   4   6      693.09      684.08      2.91 o
   5   4   6        4.70        5.02      0.88 o
   6   4   6      776.87      763.97      3.61 o
   7   4   6       36.12       36.57      1.46 o
   8   4   6       59.12       51.57      1.84 o
   9   4   6       83.46       97.41      2.05 o
  10   4   6        2.36        5.49      2.86 o
  -7   5   6       15.33        8.67      3.93 o
  -6   5   6       11.66       12.03      2.25 o
  -5   5   6       47.72       42.90      1.97 o
  -4   5   6        4.94        8.20      2.34 o
  -3   5   6        3.67        1.96      1.67 o
  -2   5   6       10.31       12.38      1.05 o
  -1   5   6       18.69       21.15      3.57 o
   0   5   6      430.06      430.55      4.79 o
   1   5   6       61.53       60.95      0.86 o
   2   5   6        2.40        1.75      0.70 o
   3   5   6        9.35        5.07      1.02 o
   4   5   6       13.82       14.28      1.14 o
   5   5   6       29.88       30.19      1.44 o
   6   5   6      270.42      270.69      4.05 o
   7   5   6       12.13       11.14      1.39 o
   8   5   6        0.73        0.59      1.31 o
   9   5   6        1.95        2.95      1.71 o
  -7   6   6       15.83       12.53      4.72 o
  -6   6   6        6.27        7.44      3.70 o
  -5   6   6       68.09       69.43      2.64 o
  -4   6   6      103.96       95.28      2.31 o
  -3   6   6        8.55        9.76      1.97 o
  -2   6   6        0.20        0.95      2.14 o
  -1   6   6       17.29       12.64      2.38 o
   0   6   6      114.19      113.04      4.39 o
   1   6   6       93.92       89.95      1.39 o
   2   6   6       28.39       39.11      1.45 o
   3   6   6        0.00        0.96      1.02 o
   4   6   6        4.39        4.96      1.15 o
   5   6   6      183.32      180.32      3.06 o
   6   6   6      133.16      130.49      1.94 o
   7   6   6      591.12      575.49      4.17 o
   8   6   6       26.71       29.02      1.53 o
   9   6   6        0.84        0.08      2.08 o
  -6   7   6       16.60       20.37      4.35 o
  -5   7   6       74.78       81.77      4.84 o
  -4   7   6       88.17       73.04      3.80 o
  -3   7   6        8.96        7.53      2.17 o
  -2   7   6       21.60       17.94      2.34 o
  -1   7   6       14.39       16.03      2.12 o
   0   7   6      128.96      135.33      8.14 o
   1   7   6      825.99      813.44      7.85 o
   2   7   6       41.03       39.19      1.10 o
   3   7   6        0.01        0.94      1.12 o
   4   7   6        0.05        0.93      1.35 o
   5   7   6       52.69       55.77      2.19 o
   6   7   6       42.15       46.89      1.53 o
   7   7   6       47.62       49.90      1.67 o
   8   7   6       65.90       76.42      2.27 o
  -5   8   6        0.34        8.76      4.22 o
  -4   8   6       10.85       14.28      3.67 o
  -3   8   6        3.99        4.20      2.58 o
  -2   8   6       11.73        3.34      3.13 o
  -1   8   6       12.77       13.47      2.49 o
   0   8   6        2.88        3.11      1.55 o
   1   8   6      901.45      917.24      6.90 o
   2   8   6       34.28       31.66      1.25 o
   3   8   6        0.88        3.40      1.60 o
   4   8   6      180.21      153.04      2.01 o
   5   8   6       12.20       21.36      1.47 o
   6   8   6       67.71       62.00      1.98 o
   7   8   6        1.21        2.76      1.61 o
   8   8   6       24.04       22.42      1.95 o
  -4   9   6        0.30       -0.65      3.37 o
  -3   9   6        6.03        3.19      3.49 o
  -2   9   6      218.04      219.56      3.44 o
  -1   9   6        0.50        1.61      2.29 o
   0   9   6       60.20       69.69      2.32 o
   1   9   6       28.89       28.97      1.53 o
   2   9   6        6.03        4.31      1.48 o
   3   9   6        3.30        5.14      1.31 o
   4   9   6       60.45       57.38      1.57 o
   5   9   6       78.50       64.57      1.86 o
   6   9   6       10.32       11.79      2.06 o
   7   9   6        9.62        9.76      1.71 o
   8   9   6        2.23        3.43      2.31 o
  -4  10   6        0.05       -6.56      6.56 o
  -3  10   6        0.53       -1.34      3.25 o
  -2  10   6        0.78        2.82      2.99 o
  -1  10   6        0.60        2.30      2.76 o
   0  10   6       31.67       29.95      2.12 o
   1  10   6        8.82        6.49      2.04 o
   2  10   6       18.96       20.89      2.11 o
   3  10   6        0.99        0.37      1.91 o
   4  10   6        0.02        1.30      1.75 o
   5  10   6       35.70       44.58      1.93 o
   6  10   6        0.56        1.09      1.68 o
   7  10   6       12.39       14.64      2.43 o
  -2  11   6        0.00       -1.35      4.19 o
  -1  11   6        4.71       10.30      2.84 o
   0  11   6        0.03        1.12      2.22 o
   1  11   6        0.87        4.52      2.15 o
   2  11   6       44.89       48.81      2.57 o
   3  11   6        2.40        3.76      1.81 o
   4  11   6       27.38       31.05      2.28 o
   5  11   6        0.07       -0.03      2.38 o
   7  11   6        1.98        3.98      2.90 o
   2  12   6       95.37       99.22      3.40 o
   3  12   6       48.59       59.86      2.75 o
   4  12   6        4.88        4.24      2.61 o
   5  12   6        1.10        3.73      3.51 o
  -4 -11   7        4.58        0.53      5.79 o
  -3 -11   7       13.75       10.93      3.63 o
  -2 -11   7       12.67       17.88     10.07 o
  -1 -11   7      117.99      114.18      5.98 o
   0 -11   7        4.85        4.02      2.75 o
   1 -11   7       11.88       13.01      3.14 o
   2 -11   7        0.74        1.27      2.75 o
  -5 -10   7       15.90       25.50      4.70 o
  -4 -10   7        5.14        4.87      2.11 o
  -3 -10   7       45.21       44.59      2.51 o
  -2 -10   7       16.56       17.37      3.77 o
  -1 -10   7      373.78      385.31      6.24 o
   0 -10   7        5.86        6.04      2.02 o
   1 -10   7        9.34        7.31      2.44 o
   2 -10   7       61.94       65.74      3.61 o
   3 -10   7       37.37       38.84      2.89 o
   4 -10   7        0.64       -0.65      3.69 o
   5 -10   7        2.62        2.87      3.93 o
  -6  -9   7        8.01        4.16      2.88 o
  -5  -9   7        3.25       21.14      6.91 o
  -4  -9   7       11.06        9.06      2.67 o
  -3  -9   7       10.46        6.75      2.19 o
  -2  -9   7        7.73        5.25      2.32 o
  -1  -9   7       42.30       34.05      2.43 o
   0  -9   7       55.24       53.44      2.27 o
   1  -9   7       15.30       13.52      2.51 o
   2  -9   7      243.68      229.41      3.16 o
   3  -9   7       61.73       56.06      2.70 o
   4  -9   7        7.77        8.46      2.23 o
   5  -9   7        0.26       -1.36      1.62 o
   6  -9   7       16.26       15.29      2.15 o
  -7  -8   7        0.44       -2.72      2.72 o
  -6  -8   7       31.86       28.73      4.06 o
  -5  -8   7        7.10        9.19      2.34 o
  -4  -8   7        0.06       -1.51      2.19 o
  -3  -8   7       13.43       17.60      3.14 o
  -2  -8   7       49.46       53.83      2.68 o
  -1  -8   7        1.75        0.03      1.87 o
   0  -8   7      135.45      138.05      3.15 o
   1  -8   7      227.14      224.62      7.55 o
   2  -8   7       38.52       32.75      1.60 o
   3  -8   7       33.04       31.21      1.87 o
   4  -8   7        6.79        5.34      1.73 o
   5  -8   7       79.40       81.78      1.99 o
   6  -8   7        6.89        6.17      1.76 o
   7  -8   7       41.84       46.94      4.58 o
  -7  -7   7       17.13       15.05      2.82 o
  -6  -7   7       26.49       26.53      2.79 o
  -5  -7   7       13.16       12.57      2.23 o
  -4  -7   7      134.93      150.56     10.12 o
  -3  -7   7      120.04      124.96      3.54 o
  -2  -7   7       13.61       16.42      2.05 o
  -1  -7   7       17.65       17.64      1.87 o
   0  -7   7      142.14      135.14      2.55 o
   1  -7   7      106.12       98.12      1.81 o
   2  -7   7       33.19       25.10      1.44 o
   3  -7   7        5.63        3.98      1.55 o
   4  -7   7        1.81        2.71      1.33 o
   5  -7   7        0.18        0.95      1.43 o
   6  -7   7       63.69       70.74      2.22 o
   7  -7   7       16.75       13.03      2.29 o
   8  -7   7        6.25        4.33      3.62 o
  -8  -6   7       11.91        9.77      3.46 o
  -7  -6   7      121.55      126.79      3.61 o
  -6  -6   7        2.18        1.73      2.91 o
  -5  -6   7       28.80       29.57      2.15 o
  -4  -6   7       21.40       24.91      2.81 o
  -3  -6   7        0.00       -1.38      3.32 o
  -2  -6   7        0.22        2.74      1.59 o
  -1  -6   7        0.92        3.56      1.01 o
   0  -6   7       51.67       59.24      1.30 o
   1  -6   7      136.43      155.16      2.22 o
   2  -6   7       21.56       23.53      1.41 o
   3  -6   7       26.01       24.35      1.49 o
   4  -6   7       23.57       20.94      1.58 o
   5  -6   7      718.43      710.17      7.84 o
   6  -6   7        1.53        1.59      1.62 o
   7  -6   7       27.12       28.52      2.42 o
   8  -6   7        0.24        1.09      3.58 o
  -8  -5   7        0.19       -2.40      2.40 o
  -7  -5   7       14.88       14.71      2.32 o
  -6  -5   7        2.16        2.21      2.11 o
  -5  -5   7       10.54        6.73      1.93 o
  -4  -5   7        0.53        1.46      1.77 o
  -3  -5   7       54.85       54.18      2.02 o
  -2  -5   7      314.02      312.91      3.88 o
  -1  -5   7        0.20        5.76      2.30 o
   0  -5   7       45.74       51.32      1.10 o
   1  -5   7      554.26      574.97      3.57 o
   2  -5   7        0.11       -0.31      0.63 o
   3  -5   7        9.26       11.02      1.03 o
   4  -5   7      184.31      166.87      2.06 o
   5  -5   7     1281.57     1301.01      7.60 o
   6  -5   7      770.96      799.40      5.57 o
   7  -5   7       25.28       26.12      2.30 o
   8  -5   7        9.19       10.48      2.34 o
  -8  -4   7        8.58        6.35      2.02 o
  -7  -4   7       51.34       51.05      2.66 o
  -6  -4   7       82.64       84.07      8.69 o
  -5  -4   7       31.51       29.58      1.74 o
  -4  -4   7        5.70        4.44      1.47 o
  -3  -4   7       30.91       28.59      1.21 o
  -2  -4   7       22.98       15.90      1.59 o
  -1  -4   7      987.48      947.53      9.59 o
   0  -4   7       83.41       78.60      1.95 o
   1  -4   7       61.94       55.78      1.35 o
   2  -4   7        8.00        9.17      1.15 o
   3  -4   7      888.06      889.16      5.13 o
   4  -4   7      247.04      246.55      1.45 o
   5  -4   7      339.73      360.26      2.78 o
   6  -4   7       84.16       91.22      1.87 o
   7  -4   7        0.01        0.54      1.71 o
   8  -4   7        7.93        7.55      2.14 o
   9  -4   7      180.43      229.94      6.92 o
  -8  -3   7       10.32       10.18      2.41 o
  -7  -3   7        1.42        1.53      2.05 o
  -6  -3   7       90.18       81.79      2.73 o
  -5  -3   7       12.02        8.81      1.67 o
  -4  -3   7       23.74       28.70      1.99 o
  -3  -3   7       38.27       48.97      2.38 o
  -2  -3   7      145.78      151.23      3.16 o
  -1  -3   7      217.67      240.26      3.23 o
   0  -3   7       25.45       31.11      2.63 o
   1  -3   7        3.01        3.62      1.11 o
   2  -3   7      124.24      114.93      1.15 o
   3  -3   7       37.71       43.12      1.07 o
   4  -3   7       96.06      109.28      1.66 o
   5  -3   7      131.38      130.83      1.16 o
   6  -3   7       10.90       11.14      1.21 o
   7  -3   7       13.74       10.92      1.66 o
   8  -3   7        0.41        0.94      1.71 o
   9  -3   7      145.20      157.98      7.42 o
  -8  -2   7       73.89       71.75      3.00 o
  -7  -2   7        3.91        2.48      1.50 o
  -6  -2   7       16.41       24.07      1.83 o
  -5  -2   7        2.66        2.99      1.74 o
  -4  -2   7       87.92       82.95      1.88 o
  -3  -2   7       52.79       50.55      1.75 o
  -2  -2   7       28.60       32.92      2.14 o
  -1  -2   7     3619.99     3755.55     23.31 o
   0  -2   7      568.26      573.70      5.19 o
   1  -2   7       17.63       19.09      0.76 o
   2  -2   7      132.17      129.48      1.16 o
   3  -2   7      420.96      412.46      1.85 o
   4  -2   7      796.95      840.33      3.71 o
   5  -2   7       18.20       20.55      0.67 o
   6  -2   7        1.46        1.25      0.90 o
   7  -2   7       86.21       87.79      2.03 o
   8  -2   7       76.63       72.73      2.70 o
   9  -2   7       18.82       16.18      2.32 o
  -8  -1   7       24.77       32.10      5.19 o
  -7  -1   7        0.09        0.63      1.42 o
  -6  -1   7        1.47        4.30      3.44 o
  -5  -1   7        9.83       11.91      1.66 o
  -4  -1   7       75.47       83.03      2.39 o
  -3  -1   7      980.49     1021.13      7.92 o
  -2  -1   7      722.33      738.16      7.70 o
  -1  -1   7     1022.02     1039.65     13.53 o
   0  -1   7      111.34      103.88      2.46 o
   1  -1   7       57.81       64.00      0.66 o
   2  -1   7      277.53      304.11      2.07 o
   3  -1   7      726.88      787.32      3.84 o
   4  -1   7      460.77      488.69      2.59 o
   5  -1   7        4.40        4.55      0.37 o
   6  -1   7        1.47        2.77      1.28 o
   7  -1   7      524.45      462.11      3.57 o
   8  -1   7       59.95       64.10      2.04 o
   9  -1   7        8.44        9.18      2.16 o
  -8   0   7        0.80        1.07      2.53 o
  -7   0   7       13.33       16.22      2.68 o
  -6   0   7        0.08       -0.43      1.47 o
  -5   0   7       35.88       35.23      1.79 o
  -4   0   7      207.02      229.59      2.34 o
  -3   0   7      303.43      302.55      3.89 o
  -2   0   7       13.47       17.23      1.55 o
  -1   0   7       19.84       21.35      0.89 o
   0   0   7        0.19        0.94      0.77 o
   1   0   7      539.54      521.53      4.02 o
   2   0   7     1951.10     2001.18     10.87 o
   3   0   7     3280.29     3334.27     17.23 o
   4   0   7      219.30      232.21      1.83 o
   5   0   7        5.96        4.20      0.53 o
   6   0   7       81.45       80.26      1.20 o
   7   0   7        0.47        3.25      1.49 o
   8   0   7      393.21      361.03      3.51 o
   9   0   7       13.61       12.60      2.22 o
  -8   1   7        7.09       10.67      6.01 o
  -7   1   7        1.08        6.32      3.04 o
  -6   1   7        2.40        2.99      2.47 o
  -5   1   7       52.55       50.09      2.44 o
  -4   1   7       66.77       70.97      1.82 o
  -3   1   7      532.80      511.12      2.58 o
  -2   1   7       52.67       43.64      1.19 o
  -1   1   7       32.41       34.18      1.84 o
   0   1   7      117.09      111.71      1.75 o
   1   1   7      329.13      311.27      2.87 o
   2   1   7      334.69      371.19      2.50 o
   3   1   7       93.97       95.48      1.02 o
   4   1   7        3.72        4.19      0.64 o
   5   1   7       12.04       13.40      0.60 o
   6   1   7       88.78       90.05      1.46 o
   7   1   7        3.76        5.19      1.50 o
   8   1   7        3.09        4.15      1.63 o
   9   1   7        2.36        3.21      1.78 o
  -8   2   7        4.57        5.13      3.30 o
  -7   2   7        1.06        2.15      2.10 o
  -6   2   7       22.60       30.48      2.14 o
  -5   2   7      459.97      458.95      4.19 o
  -4   2   7      109.35      107.14      1.99 o
  -3   2   7      145.30      139.30      1.90 o
  -2   2   7       16.03       15.88      0.77 o
  -1   2   7        0.14        1.63      1.06 o
   0   2   7     1770.94     1684.54      9.78 o
   1   2   7      894.92      885.60      5.74 o
   2   2   7        0.10        0.33      0.61 o
   3   2   7       48.85       52.24      1.70 o
   4   2   7      105.11      107.14      2.29 o
   5   2   7      116.16      113.93      1.52 o
   6   2   7        4.87        5.95      1.02 o
   7   2   7      604.49      581.04      6.11 o
   8   2   7        3.38        2.39      1.62 o
   9   2   7        2.32        1.79      1.79 o
  10   2   7        0.12        1.63      2.53 o
  -8   3   7       39.74       41.47      4.08 o
  -7   3   7        0.08        2.25      3.08 o
  -6   3   7        2.87        9.01      2.92 o
  -5   3   7      647.01      649.33      4.34 o
  -4   3   7      114.88      116.43      1.99 o
  -3   3   7       38.93       43.97      0.96 o
  -2   3   7      161.93      167.80      1.77 o
  -1   3   7       36.29       42.06      2.19 o
   0   3   7     1429.07     1359.86      9.48 o
   1   3   7      123.29      144.08      1.45 o
   2   3   7       87.45       90.81      1.38 o
   3   3   7        6.41        5.43      0.64 o
   4   3   7       81.48       77.12      1.49 o
   5   3   7     1004.48      966.23      6.68 o
   6   3   7      296.38      291.96      6.13 o
   7   3   7       93.71       90.60      2.10 o
   8   3   7        0.61        0.40      1.41 o
   9   3   7        0.06        0.67      1.56 o
  10   3   7        0.64        0.25      2.74 o
  -7   4   7        0.02        1.86      2.98 o
  -6   4   7        0.09        3.25      1.87 o
  -5   4   7       20.15       19.87      1.86 o
  -4   4   7        2.28       -0.21      2.18 o
  -3   4   7       10.30        7.83      1.11 o
  -2   4   7        0.22        1.14      0.72 o
  -1   4   7      251.26      226.29      2.11 o
   0   4   7      567.64      557.83      4.15 o
   1   4   7      349.57      323.98      2.62 o
   2   4   7       17.95       19.44      0.85 o
   3   4   7       11.27       15.51      1.08 o
   4   4   7      717.41      712.61      4.68 o
   5   4   7        0.03        0.54      0.95 o
   6   4   7     4217.02     4048.32     20.29 o
   7   4   7        8.01       10.18      1.36 o
   8   4   7       17.04       19.58      1.61 o
   9   4   7      109.28      127.09      2.45 o
  10   4   7        3.40        8.70      2.88 o
  -7   5   7        3.15       -2.74      3.96 o
  -6   5   7        7.43        7.78      2.11 o
  -5   5   7       14.12       14.83      2.04 o
  -4   5   7       18.64       14.60      1.95 o
  -3   5   7       55.33       52.80      2.21 o
  -2   5   7       88.31       89.17      4.26 o
  -1   5   7        1.13        0.08      1.03 o
   0   5   7       14.45       13.38      3.44 o
   1   5   7      101.81      101.14      1.15 o
   2   5   7       19.92       18.91      1.24 o
   3   5   7       29.61       30.65      1.26 o
   4   5   7        9.26       11.72      1.05 o
   5   5   7       41.05       37.24      1.55 o
   6   5   7       27.64       26.04      1.46 o
   7   5   7        1.99        1.12      1.37 o
   8   5   7        2.62        1.54      1.50 o
   9   5   7        2.33        5.74      1.52 o
  -6   6   7       21.65       19.74      4.22 o
  -5   6   7       33.17       36.00      2.30 o
  -4   6   7       15.43       13.77      3.34 o
  -3   6   7       27.07       29.05      3.49 o
  -2   6   7      674.73      641.48      7.06 o
  -1   6   7      175.00      181.85      2.77 o
   0   6   7        0.83        5.70      3.55 o
   1   6   7        0.53        0.76      0.70 o
   2   6   7       88.78       91.06      1.62 o
   3   6   7      189.64      185.90      1.83 o
   4   6   7       25.13       28.64      3.99 o
   5   6   7      241.98      228.34      4.32 o
   6   6   7       25.03       23.20      1.43 o
   7   6   7       84.72       92.25      2.00 o
   8   6   7        1.90        2.97      1.40 o
   9   6   7       23.54       27.61      2.17 o
  -5   7   7        9.66       11.15      2.21 o
  -4   7   7       57.77       47.29      3.01 o
  -3   7   7       70.46       55.23      8.27 o
  -2   7   7        2.35        2.27      2.22 o
  -1   7   7      116.60      113.63      2.54 o
   0   7   7       52.55       50.81      2.80 o
   1   7   7        7.20        9.73      1.12 o
   2   7   7      135.98      131.47      1.89 o
   3   7   7       26.75       27.67      1.15 o
   4   7   7        6.68       11.93      1.36 o
   5   7   7       57.50       58.89      1.63 o
   6   7   7       14.69       16.00      1.45 o
   7   7   7        6.59        6.80      1.46 o
   8   7   7      169.16      172.85      2.92 o
  -5   8   7        6.29       16.83      4.09 o
  -4   8   7        9.66        6.24      3.89 o
  -3   8   7      244.78      221.12      5.38 o
  -2   8   7      128.98      124.75      2.86 o
  -1   8   7        1.55        4.12      3.43 o
   0   8   7       17.92       21.23      2.34 o
   1   8   7      103.58      105.77      3.21 o
   2   8   7      177.29      165.07      4.19 o
   3   8   7       85.39       87.57      1.36 o
   4   8   7       85.89       75.78      1.77 o
   5   8   7        1.03        1.70      1.32 o
   6   8   7       13.50       14.26      1.44 o
   7   8   7        1.13        0.37      1.70 o
   8   8   7       22.49       32.86      2.32 o
  -4   9   7        0.02       -4.24      6.99 o
  -3   9   7       28.88       32.56      2.66 o
  -2   9   7        0.25        2.60      2.14 o
  -1   9   7        0.12       -0.46      2.19 o
   0   9   7        4.82        5.20      2.20 o
   1   9   7        0.07       -0.08      2.25 o
   2   9   7      199.41      187.08      2.80 o
   3   9   7       19.68       19.24      1.75 o
   4   9   7        0.26        4.93      2.78 o
   5   9   7        4.20        3.02      1.35 o
   6   9   7        6.71        6.12      1.65 o
   7   9   7       34.20       35.53      1.97 o
   8   9   7        3.78        7.14      3.07 o
  -3  10   7        2.01        5.10      3.16 o
  -2  10   7        1.41       -2.41      2.67 o
  -1  10   7        2.27        3.70      2.25 o
   0  10   7       41.24       41.11      2.69 o
   1  10   7      246.21      259.49      3.92 o
   2  10   7      203.32      212.39      3.25 o
   3  10   7        6.75        5.28      1.84 o
   4  10   7        0.17        3.18      1.68 o
   5  10   7       16.16       17.15      2.10 o
   6  10   7       26.02       27.83      1.86 o
   7  10   7        2.84        0.59      2.53 o
  -2  11   7        0.42       17.57     16.32 o
  -1  11   7       16.25       22.13      4.79 o
   0  11   7        8.21       11.67      2.54 o
   1  11   7        9.18       13.67      2.53 o
   2  11   7        4.14        5.48      2.22 o
   3  11   7        0.27        2.19      1.95 o
   4  11   7        0.80        2.30      2.02 o
   5  11   7        6.65        4.08      2.97 o
   2  12   7        0.06       -0.04      3.85 o
   3  12   7        3.61        5.58      2.81 o
  -4 -11   8        0.45       -5.80      5.80 o
  -3 -11   8        3.87        3.67      4.15 o
  -2 -11   8        1.58        7.68      7.44 o
  -1 -11   8       26.83       29.37      3.61 o
   0 -11   8        0.35        5.77      6.57 o
   1 -11   8       28.87       21.41      6.59 o
   2 -11   8       25.41       16.63      6.17 o
  -5 -10   8       30.22       39.81      4.68 o
  -4 -10   8        0.07       -2.04      5.45 o
  -3 -10   8        1.15        2.59      2.11 o
  -2 -10   8       57.85       51.96      3.07 o
  -1 -10   8      167.61      182.50      4.40 o
   0 -10   8      115.95      108.01      2.78 o
   1 -10   8       87.13       86.30      3.38 o
   2 -10   8       28.03       28.70      3.33 o
   3 -10   8        5.16        7.10      2.44 o
   4 -10   8        0.00        0.89      3.31 o
   5 -10   8        0.06        0.90      2.58 o
  -5  -9   8       22.89       26.20      4.51 o
  -4  -9   8        0.10       -0.02      2.56 o
  -3  -9   8       15.81       13.42      2.16 o
  -2  -9   8        1.05        2.42      2.53 o
  -1  -9   8       46.83       49.26      2.64 o
   0  -9   8      190.50      194.82      3.14 o
   1  -9   8       15.80       15.15      1.99 o
   2  -9   8        9.64        9.24      2.12 o
   3  -9   8       18.43       19.40      3.05 o
   4  -9   8       10.42       10.60      2.93 o
   5  -9   8        3.04        3.65      1.97 o
   6  -9   8        0.68        1.38      2.67 o
  -6  -8   8       53.50       45.97      4.71 o
  -5  -8   8        0.75        3.43      2.50 o
  -4  -8   8        0.04        4.01      2.85 o
  -3  -8   8       14.10       11.71      2.04 o
  -2  -8   8       39.48       43.23      2.25 o
  -1  -8   8        1.16        0.53      1.92 o
   0  -8   8      124.47      126.59      3.27 o
   1  -8   8       17.94       17.62      2.39 o
   2  -8   8       41.04       35.08      1.69 o
   3  -8   8        1.83       -0.75      1.63 o
   4  -8   8       13.88       18.91      1.98 o
   5  -8   8      111.68      110.38      2.41 o
   6  -8   8        6.90        5.13      2.59 o
   7  -8   8        0.39       -1.87      3.96 o
  -7  -7   8      219.92      219.61      6.71 o
  -6  -7   8       47.05       39.82      2.98 o
  -5  -7   8        2.85        3.73      2.16 o
  -4  -7   8       16.29       24.10      2.80 o
  -3  -7   8       34.13       37.46      2.78 o
  -2  -7   8      155.21      161.24      3.82 o
  -1  -7   8        0.03       -1.00      1.82 o
   0  -7   8       22.37       24.15      1.68 o
   1  -7   8        5.65        4.33      1.38 o
   2  -7   8       50.63       52.14      1.68 o
   3  -7   8       64.71       59.91      3.48 o
   4  -7   8      337.98      324.78      4.84 o
   5  -7   8       61.70       63.74      2.38 o
   6  -7   8        0.30        0.27      2.13 o
   7  -7   8        0.58       -0.14      2.53 o
  -7  -6   8      156.75      144.11      5.67 o
  -6  -6   8       18.20       22.66      2.34 o
  -5  -6   8        1.21        2.79      1.97 o
  -4  -6   8      101.12      110.15      2.71 o
  -3  -6   8       70.76       74.87      2.64 o
  -2  -6   8       53.49       56.98      2.16 o
  -1  -6   8       12.96       10.89      1.28 o
   0  -6   8        3.04        2.49      1.21 o
   1  -6   8      102.74      103.02      1.85 o
   2  -6   8       56.61       53.83      1.66 o
   3  -6   8       16.62       16.61      2.32 o
   4  -6   8        0.25        1.31      1.51 o
   5  -6   8        0.51        3.99      1.27 o
   6  -6   8        1.10        1.05      2.07 o
   7  -6   8       12.53       10.81      2.38 o
   8  -6   8        4.59        1.89      4.11 o
  -7  -5   8       25.47       21.17      3.98 o
  -6  -5   8        0.82        1.15      1.87 o
  -5  -5   8       36.56       29.73      2.08 o
  -4  -5   8       59.60       63.68      3.13 o
  -3  -5   8      144.87      159.47      6.62 o
  -2  -5   8       63.32       59.99      1.80 o
  -1  -5   8        2.45        3.73      1.28 o
   0  -5   8       10.93       11.67      1.22 o
   1  -5   8      328.29      360.69      3.34 o
   2  -5   8      328.62      330.71      4.97 o
   3  -5   8      157.65      165.06      2.22 o
   4  -5   8      393.34      394.47      3.20 o
   5  -5   8        7.88        9.15      1.20 o
   6  -5   8       72.67       78.88      2.34 o
   7  -5   8        1.45        0.10      2.16 o
   8  -5   8       10.81        7.95      2.99 o
  -8  -4   8        2.12        4.61      2.41 o
  -7  -4   8        0.10       -0.40      3.22 o
  -6  -4   8       16.08       18.93      1.89 o
  -5  -4   8        0.00        0.77      1.62 o
  -4  -4   8        4.85        1.87      1.64 o
  -3  -4   8       10.63       11.99      1.50 o
  -2  -4   8       22.32       26.12      1.69 o
  -1  -4   8       41.68       37.26      1.96 o
   0  -4   8       47.01       51.83      3.76 o
   1  -4   8       40.03       40.09      1.68 o
   2  -4   8      130.71      124.44      2.98 o
   3  -4   8      314.03      313.60      3.88 o
   4  -4   8       49.15       51.74      1.11 o
   5  -4   8      121.90      125.08      3.41 o
   6  -4   8      281.47      287.20      3.65 o
   7  -4   8      156.80      147.78      2.71 o
   8  -4   8       48.07       49.57      4.04 o
  -8  -3   8        3.60        2.97      2.40 o
  -7  -3   8       17.97       17.76      2.27 o
  -6  -3   8        6.54        5.91      1.69 o
  -5  -3   8       91.76       92.06      2.73 o
  -4  -3   8        6.29        6.72      1.31 o
  -3  -3   8       50.23       51.70      1.61 o
  -2  -3   8       41.87       40.61      1.47 o
  -1  -3   8      430.48      442.57      4.33 o
   0  -3   8       76.58       79.89      1.68 o
   1  -3   8      132.62      137.54      1.98 o
   2  -3   8       20.87       26.47      1.32 o
   3  -3   8      120.97      124.65      1.50 o
   4  -3   8        0.73        1.30      0.82 o
   5  -3   8        5.72        5.58      0.81 o
   6  -3   8      508.47      492.16      4.76 o
   7  -3   8       14.68       19.52      1.81 o
   8  -3   8       28.99       29.91      1.97 o
   9  -3   8        0.32        1.61      2.57 o
  -8  -2   8       25.22       27.05      3.57 o
  -7  -2   8       10.55       10.88      1.83 o
  -6  -2   8       22.45       21.42      1.75 o
  -5  -2   8       14.37       17.41      1.70 o
  -4  -2   8       16.26       13.72      1.39 o
  -3  -2   8       15.44       19.30      1.06 o
  -2  -2   8       12.70       15.63      1.87 o
  -1  -2   8      849.86      863.98      4.85 o
   0  -2   8     3765.21     3811.81     20.33 o
   1  -2   8       75.10       84.60      2.11 o
   2  -2   8      233.62      224.61      3.16 o
   3  -2   8      234.56      234.93      1.77 o
   4  -2   8      194.23      201.90      1.50 o
   5  -2   8      629.24      600.20      3.97 o
   6  -2   8       37.24       38.62      1.49 o
   7  -2   8       60.30       59.14      2.05 o
   8  -2   8        6.37        5.17      1.76 o
   9  -2   8        0.11        0.02      2.09 o
  -8  -1   8       52.87       66.76      4.89 o
  -7  -1   8        2.13        1.81      1.70 o
  -6  -1   8       59.66       64.59      2.62 o
  -5  -1   8       15.31       12.11      1.67 o
  -4  -1   8       31.55       37.39      1.66 o
  -3  -1   8      148.23      145.93      3.38 o
  -2  -1   8       11.17       13.49      1.54 o
  -1  -1   8       44.73       49.14      1.81 o
   0  -1   8     5383.23     5435.18     14.51 o
   1  -1   8      518.69      540.99      5.67 o
   2  -1   8        0.94        3.36      0.66 o
   3  -1   8       56.40       57.44      1.28 o
   4  -1   8        0.21        0.42      0.46 o
   5  -1   8       32.87       36.07      0.69 o
   6  -1   8        3.42        4.68      1.34 o
   7  -1   8      212.56      206.07      2.68 o
   8  -1   8       13.78       14.88      2.27 o
   9  -1   8       12.19       12.75      2.20 o
  -8   0   8       77.86      110.71      5.51 o
  -7   0   8       30.42       33.69      8.72 o
  -6   0   8        2.02        1.06      1.54 o
  -5   0   8       14.52       13.65      1.63 o
  -4   0   8        5.93        6.74      1.42 o
  -3   0   8       12.25       13.95      2.20 o
  -2   0   8        0.13       -0.04      0.86 o
  -1   0   8      640.06      627.27     10.68 o
   0   0   8      321.79      345.22      5.04 o
   1   0   8        0.85        1.17      1.58 o
   2   0   8        8.87        7.98      0.63 o
   3   0   8     1096.82     1182.62      7.69 o
   4   0   8       32.78       33.77      0.89 o
   5   0   8      110.00      108.40      1.27 o
   6   0   8       71.34       66.19      1.81 o
   7   0   8       24.64       26.47      1.70 o
   8   0   8       42.06       38.92      2.10 o
   9   0   8       21.61       20.31      2.43 o
  -7   1   8      214.93      208.46      5.82 o
  -6   1   8       35.06       35.25      2.55 o
  -5   1   8        4.51        3.20      1.22 o
  -4   1   8       12.72       12.08      1.44 o
  -3   1   8       14.45       11.73      1.12 o
  -2   1   8       45.52       46.43      0.98 o
  -1   1   8      723.94      690.65      6.30 o
   0   1   8        0.84       -0.49      1.78 o
   1   1   8        2.61        6.45      1.38 o
   2   1   8      204.14      216.57      2.06 o
   3   1   8       54.90       61.75      0.95 o
   4   1   8        5.92        2.36      0.93 o
   5   1   8       24.66       21.60      0.58 o
   6   1   8       76.93       73.45      1.70 o
   7   1   8       41.91       42.81      1.78 o
   8   1   8        0.60        0.06      1.56 o
   9   1   8        2.78        3.53      1.72 o
  -7   2   8       98.09       99.86     12.91 o
  -6   2   8      227.77      226.96      4.05 o
  -5   2   8        0.00        3.09      1.77 o
  -4   2   8        7.92        4.63      1.46 o
  -3   2   8       88.62       79.92      3.29 o
  -2   2   8     2439.74     2552.98     15.78 o
  -1   2   8       96.55       96.58      1.47 o
   0   2   8      319.89      319.76      3.27 o
   1   2   8      577.94      603.44      3.26 o
   2   2   8       85.74      100.41      0.91 o
   3   2   8      194.97      221.09      2.57 o
   4   2   8      933.05      938.32      7.92 o
   5   2   8       29.51       30.79      0.81 o
   6   2   8       17.07       15.67      1.10 o
   7   2   8       39.32       39.39      1.64 o
   8   2   8       31.59       27.19      1.89 o
   9   2   8       21.47       20.01      1.88 o
  10   2   8       17.87       16.79      4.04 o
  -6   3   8        3.33        1.97      2.25 o
  -5   3   8        4.79       11.76      2.80 o
  -4   3   8        1.51        3.01      1.27 o
  -3   3   8       28.57       34.13      1.59 o
  -2   3   8       45.34       54.90      1.27 o
  -1   3   8        0.02        0.78      0.65 o
   0   3   8        0.01        0.22      0.61 o
   1   3   8      109.68      113.60      0.99 o
   2   3   8       35.57       47.84      2.08 o
   3   3   8        1.03        1.33      0.73 o
   4   3   8      187.22      180.31      1.77 o
   5   3   8       24.46       29.89      1.93 o
   6   3   8      415.94      418.91      4.69 o
   7   3   8      358.82      367.74      2.64 o
   8   3   8       10.08       10.05      1.58 o
   9   3   8       33.86       39.86      2.09 o
  10   3   8        2.28        2.97      2.67 o
  -6   4   8       16.37       21.72      4.83 o
  -5   4   8       12.30       15.80      2.93 o
  -4   4   8        0.76       -0.13      1.81 o
  -3   4   8       24.77       31.72      1.33 o
  -2   4   8        0.85        0.67      1.12 o
  -1   4   8        1.34        0.95      0.80 o
   0   4   8      125.99      117.67      0.96 o
   1   4   8        0.05        0.71      0.63 o
   2   4   8      161.44      188.28      2.14 o
   3   4   8       59.64       43.63      1.46 o
   4   4   8       14.25       13.78      0.92 o
   5   4   8       16.39       21.32      1.89 o
   6   4   8      475.95      501.18      6.16 o
   7   4   8      337.30      339.11      4.52 o
   8   4   8       68.42       70.58      1.91 o
   9   4   8       30.78       37.10      1.89 o
  10   4   8        1.71        6.30      3.99 o
  -6   5   8       15.12       17.71      3.68 o
  -5   5   8      155.76      163.54      3.22 o
  -4   5   8       71.98       76.57      2.41 o
  -3   5   8        3.97        4.72      1.67 o
  -2   5   8       34.19       32.22      1.50 o
  -1   5   8        6.22        6.25      1.24 o
   0   5   8        0.68        0.66      0.50 o
   1   5   8      357.95      361.21      4.12 o
   2   5   8      187.53      191.61      1.96 o
   3   5   8       33.47       36.17      1.68 o
   4   5   8        5.76        8.43      2.98 o
   5   5   8       73.10       71.04      2.09 o
   6   5   8       85.78       82.96      1.96 o
   7   5   8        4.68        9.67      1.57 o
   8   5   8        2.90        4.31      1.79 o
   9   5   8       26.08       30.59      1.87 o
  10   5   8        5.39        6.43      3.71 o
  -5   6   8       38.84       32.72      3.10 o
  -4   6   8        1.40        2.72      2.04 o
  -3   6   8       49.23       43.91      2.68 o
  -2   6   8       18.29        9.35      2.69 o
  -1   6   8      392.20      376.20      3.82 o
   0   6   8      430.40      442.21      6.89 o
   1   6   8       49.02       48.20      1.27 o
   2   6   8      159.98      174.21      2.24 o
   3   6   8        0.78        1.41      1.25 o
   4   6   8        1.06        1.54      1.24 o
   5   6   8        0.12        0.74      1.51 o
   6   6   8       23.40       28.23      1.47 o
   7   6   8       59.72       66.05      1.89 o
   8   6   8        1.47        2.70      1.61 o
   9   6   8        3.52        3.95      2.37 o
  -5   7   8        2.34        2.19      3.34 o
  -4   7   8        1.20       -0.41      2.68 o
  -3   7   8       16.34       10.54      5.54 o
  -2   7   8       41.90       37.30      2.21 o
  -1   7   8       17.55       16.11      2.75 o
   0   7   8     1737.54     1731.56      6.72 o
   1   7   8      505.95      486.48      5.13 o
   2   7   8       21.24       22.36      2.12 o
   3   7   8        0.05        2.40      1.51 o
   4   7   8        0.92       -0.73      1.19 o
   5   7   8      210.64      182.19      3.39 o
   6   7   8        1.33        3.17      1.39 o
   7   7   8        3.91        2.59      1.36 o
   8   7   8        8.42        7.76      1.77 o
  -4   8   8       11.39       18.85      3.83 o
  -3   8   8        0.11        0.64      2.73 o
  -2   8   8        8.14        8.79      2.19 o
  -1   8   8       24.57       31.09      4.68 o
   0   8   8      191.98      198.67      4.02 o
   1   8   8       14.82       15.00      2.29 o
   2   8   8       25.81       23.64      2.30 o
   3   8   8        2.28        1.80      1.87 o
   4   8   8        8.62        5.94      1.33 o
   5   8   8      402.09      342.52      4.96 o
   6   8   8        0.09        1.26      1.38 o
   7   8   8        0.12       -0.89      1.69 o
   8   8   8        2.27        2.80      2.05 o
  -4   9   8        7.87       11.01      3.63 o
  -3   9   8        1.05       -3.12      3.48 o
  -2   9   8        1.31        3.63      2.37 o
  -1   9   8       44.37       54.26      5.99 o
   0   9   8       52.13       49.08      2.67 o
   1   9   8        0.98        0.03      2.32 o
   2   9   8        9.82       15.31      2.76 o
   3   9   8        1.72        2.00      2.02 o
   4   9   8       48.36       41.67      2.44 o
   5   9   8       24.27       16.28      2.38 o
   6   9   8        0.20        2.33      1.59 o
   7   9   8        1.21        2.01      1.82 o
   8   9   8        9.93        9.99      4.01 o
  -2  10   8        6.52        2.25      4.69 o
  -1  10   8        0.49        3.69      2.94 o
   0  10   8        7.28        9.62      2.43 o
   1  10   8       10.46       10.32      2.39 o
   2  10   8       48.29       53.69      2.71 o
   3  10   8        1.32        2.63      2.17 o
   4  10   8       37.26       30.73      5.31 o
   5  10   8        5.12        4.41      2.56 o
   6  10   8        2.68        7.43      2.93 o
   7  10   8        0.79        1.34      2.59 o
  -1  11   8      133.84      176.18     22.48 o
   0  11   8        5.28        5.34      3.15 o
   1  11   8       31.13       29.80      3.30 o
   2  11   8       55.09       54.57      7.46 o
   3  11   8       68.99       74.80      3.87 o
   4  11   8        4.33        8.02      3.42 o
   5  11   8       19.72        6.14      6.25 o
   3  12   8        0.00       -0.03      3.97 o
  -2 -11   9      141.30      145.99     10.19 o
  -1 -11   9        0.87        1.28      3.33 o
   0 -11   9        1.43        2.18      6.68 o
   1 -11   9       15.60       12.81      6.81 o
   2 -11   9       73.04       66.90      7.52 o
  -3 -10   9        0.27       -1.19      3.44 o
  -2 -10   9       95.41       90.73      4.57 o
  -1 -10   9        1.69        5.77      2.09 o
   0 -10   9       15.90       17.40      2.23 o
   1 -10   9        0.98        0.79      1.98 o
   2 -10   9       70.93       70.34      4.00 o
   3 -10   9      226.65      224.82     10.00 o
   4 -10   9        2.38        2.73      2.61 o
  -4  -9   9        4.83        3.63      2.63 o
  -3  -9   9       21.14       21.21      2.42 o
  -2  -9   9       13.28       10.14      2.19 o
  -1  -9   9        1.70        3.75      2.11 o
   0  -9   9        1.92        2.21      1.89 o
   1  -9   9        0.12       -0.07      2.14 o
   2  -9   9        0.73        0.19      1.96 o
   3  -9   9       29.68       33.54      3.20 o
   4  -9   9        2.32        1.26      2.17 o
   5  -9   9        1.20        2.38      3.60 o
  -5  -8   9        1.07        8.21     10.23 o
  -4  -8   9        8.76       16.89      2.77 o
  -3  -8   9       12.42       12.93      2.26 o
  -2  -8   9        6.53        6.08      2.15 o
  -1  -8   9        4.61        2.02      1.98 o
   0  -8   9        0.95        3.71      1.89 o
   1  -8   9       45.22       44.39      2.19 o
   2  -8   9      205.34      200.42      4.56 o
   3  -8   9        0.65       -0.37      1.62 o
   4  -8   9        7.09        5.77      2.21 o
   5  -8   9        2.07       -0.23      2.34 o
   6  -8   9       13.75       15.44      2.24 o
  -6  -7   9       76.64       86.90      5.38 o
  -5  -7   9        5.14        6.14      2.75 o
  -4  -7   9       46.11       49.55      2.99 o
  -3  -7   9      156.39      165.16      3.51 o
  -2  -7   9        5.83        7.38      2.01 o
  -1  -7   9      107.83      103.80      2.83 o
   0  -7   9      186.17      200.06      2.89 o
   1  -7   9       88.21       90.60      2.89 o
   2  -7   9       37.84       34.87      1.67 o
   3  -7   9       22.41       22.78      1.74 o
   4  -7   9       68.49       68.38      2.39 o
   5  -7   9       74.34       67.86      2.55 o
   6  -7   9       22.37       25.38      2.35 o
   7  -7   9        2.83        0.21      4.14 o
  -7  -6   9        5.41        2.71      3.82 o
  -6  -6   9      182.51      198.39      4.69 o
  -5  -6   9       83.78       92.56      5.39 o
  -4  -6   9       27.74       41.38      2.81 o
  -3  -6   9       13.89       28.04      3.92 o
  -2  -6   9        6.19        4.07      1.90 o
  -1  -6   9       38.21       46.17      2.12 o
   0  -6   9       17.85       17.82      1.38 o
   1  -6   9      129.96      126.46      3.16 o
   2  -6   9       89.78       85.91      1.84 o
   3  -6   9       10.66       10.03      1.73 o
   4  -6   9       23.16       23.63      2.16 o
   5  -6   9      803.90      842.72      3.59 o
   6  -6   9       72.01       71.08      2.30 o
   7  -6   9        8.09        7.29      2.25 o
  -7  -5   9        6.66        2.03      4.22 o
  -6  -5   9       10.81        8.37      2.71 o
  -5  -5   9        0.04       -0.99      2.65 o
  -4  -5   9        4.86        6.56      1.90 o
  -3  -5   9        4.57        4.31      2.04 o
  -2  -5   9        3.72        4.02      1.59 o
  -1  -5   9      133.75      139.08      4.47 o
   0  -5   9        8.01       13.99      1.26 o
   1  -5   9      213.75      220.91      3.66 o
   2  -5   9       23.67       25.14      1.89 o
   3  -5   9       42.33       38.24      1.93 o
   4  -5   9      164.90      162.45      2.41 o
   5  -5   9      628.12      655.61      4.61 o
   6  -5   9       40.14       38.82      2.75 o
   7  -5   9        0.80        0.49      1.78 o
   8  -5   9       34.67       38.47      3.15 o
  -7  -4   9       11.73        9.79      3.82 o
  -6  -4   9        3.66        5.43      2.71 o
  -5  -4   9       25.24       25.73      2.79 o
  -4  -4   9        1.22        3.46      1.90 o
  -3  -4   9       18.13       19.40      1.97 o
  -2  -4   9       18.33       29.23      2.88 o
  -1  -4   9        0.08       -0.14      1.51 o
   0  -4   9        0.08       -1.21      1.69 o
   1  -4   9       14.17       14.75      1.72 o
   2  -4   9        9.06        8.62      1.36 o
   3  -4   9       41.05       36.24      1.78 o
   4  -4   9      710.15      702.36      3.84 o
   5  -4   9      486.12      489.88      3.44 o
   6  -4   9       82.11       81.42      2.28 o
   7  -4   9        1.75        2.23      1.96 o
   8  -4   9        1.93        2.90      1.90 o
  -7  -3   9        0.70        2.74      3.63 o
  -6  -3   9        4.77        6.19      1.93 o
  -5  -3   9        2.80        1.62      2.23 o
  -4  -3   9       25.90       22.54      1.65 o
  -3  -3   9      111.54      106.41      2.44 o
  -2  -3   9      183.27      180.11      2.65 o
  -1  -3   9       32.12       34.42      2.31 o
   0  -3   9      227.92      238.94      2.39 o
   1  -3   9       52.78       49.25      1.21 o
   2  -3   9      157.52      163.42      2.05 o
   3  -3   9      267.96      277.26      3.02 o
   4  -3   9        7.83        7.85      1.32 o
   5  -3   9       74.93       78.05      1.38 o
   6  -3   9       15.85       18.26      1.80 o
   7  -3   9        0.81        0.92      1.68 o
   8  -3   9      118.83      111.33      3.14 o
   9  -3   9       29.06       33.56      4.35 o
  -7  -2   9        1.65        7.45      3.67 o
  -6  -2   9       15.14       17.84      1.95 o
  -5  -2   9        1.34        1.45      1.59 o
  -4  -2   9      164.59      156.78      3.80 o
  -3  -2   9      156.99      148.45      3.61 o
  -2  -2   9      125.81      133.14      2.85 o
  -1  -2   9       89.99       90.53      2.19 o
   0  -2   9        0.03        0.40      0.59 o
   1  -2   9      111.28      110.40      2.24 o
   2  -2   9        0.02       -0.15      0.67 o
   3  -2   9      694.35      737.38      2.45 o
   4  -2   9        0.82        1.48      0.79 o
   5  -2   9      157.02      160.94      2.04 o
   6  -2   9        2.79        2.14      1.24 o
   7  -2   9       64.73       63.81      2.21 o
   8  -2   9       43.12       36.49      2.04 o
   9  -2   9        8.33        8.65      2.75 o
  -7  -1   9        0.78        1.75      3.28 o
  -6  -1   9       28.10       23.41      9.91 o
  -5  -1   9       12.64       10.92      1.66 o
  -4  -1   9        0.28        0.23      1.35 o
  -3  -1   9      178.73      178.32      5.42 o
  -2  -1   9        4.46        5.70      1.26 o
  -1  -1   9        0.12       -0.65      1.02 o
   0  -1   9        7.40        8.57      1.66 o
   1  -1   9     1208.74     1235.32     10.85 o
   2  -1   9      117.77      124.75      1.96 o
   3  -1   9      361.24      378.34      4.12 o
   4  -1   9      529.86      541.55      5.50 o
   5  -1   9        2.09        2.26      0.82 o
   6  -1   9       64.83       69.38      1.66 o
   7  -1   9       33.47       36.76      1.56 o
   8  -1   9       15.46       12.33      2.12 o
   9  -1   9       54.04       52.28      2.60 o
  -7   0   9       27.78       40.19      5.51 o
  -6   0   9        0.06       -0.53      2.38 o
  -5   0   9       10.68        6.28      1.62 o
  -4   0   9       22.29       21.87      1.61 o
  -3   0   9       14.84       16.31      1.34 o
  -2   0   9        8.85       13.79      1.36 o
  -1   0   9       16.43       16.78      0.45 o
   0   0   9      424.73      408.04      4.09 o
   1   0   9       77.73       84.16      1.72 o
   2   0   9      236.30      212.80      2.43 o
   3   0   9       81.15       90.22      1.25 o
   4   0   9        6.38        7.26      1.14 o
   5   0   9       28.77       33.95      0.97 o
   6   0   9       43.67       43.95      1.68 o
   7   0   9      114.81      104.19      2.24 o
   8   0   9       96.58       78.51      2.19 o
   9   0   9        0.80        2.60      2.22 o
  -7   1   9       54.86       80.41     21.82 o
  -6   1   9       38.41       36.17      4.45 o
  -5   1   9      117.45      131.68      2.51 o
  -4   1   9       14.17       12.29      1.51 o
  -3   1   9        6.41        3.64      1.31 o
  -2   1   9        3.20        5.12      0.79 o
  -1   1   9        0.73       -0.87      0.87 o
   0   1   9       28.69       29.68      2.06 o
   1   1   9     1646.83     1618.18     10.63 o
   2   1   9       98.18       95.98      1.92 o
   3   1   9      142.14      139.14      1.40 o
   4   1   9       11.69       11.27      1.11 o
   5   1   9        0.10        0.86      0.91 o
   6   1   9      225.43      230.20      3.24 o
   7   1   9       45.37       46.73      1.89 o
   8   1   9        5.21        2.71      1.65 o
   9   1   9        0.09       -1.49      1.76 o
  -7   2   9       19.59       41.71     15.29 o
  -6   2   9      523.71      535.65      6.55 o
  -5   2   9       44.93       47.78      2.52 o
  -4   2   9      107.69      100.25      2.14 o
  -3   2   9      104.35       98.38      1.94 o
  -2   2   9       67.84       70.51      1.33 o
  -1   2   9      308.45      289.91      3.63 o
   0   2   9      729.83      767.69      6.28 o
   1   2   9      769.66      774.22      5.62 o
   2   2   9        5.44        4.24      0.63 o
   3   2   9        2.24        2.90      0.72 o
   4   2   9       18.45       16.88      0.88 o
   5   2   9        3.89        3.78      1.06 o
   6   2   9      339.93      326.68      2.34 o
   7   2   9        4.31        3.29      1.74 o
   8   2   9       13.54       11.14      1.77 o
   9   2   9        0.16        0.91      1.79 o
  10   2   9       14.80       14.85      4.02 o
  -6   3   9      166.00      172.58     10.42 o
  -5   3   9      124.56       98.91     10.07 o
  -4   3   9        3.50        2.35      2.45 o
  -3   3   9        0.04        0.63      1.24 o
  -2   3   9      120.65      115.83      1.70 o
  -1   3   9     1015.23      988.79      7.19 o
   0   3   9      275.99      251.01      2.55 o
   1   3   9       81.26       92.12      1.36 o
   2   3   9       26.43       31.19      0.73 o
   3   3   9       90.66       80.40      1.13 o
   4   3   9      281.71      264.73      2.75 o
   5   3   9      185.25      177.70      2.50 o
   6   3   9       76.90       86.61      2.42 o
   7   3   9      217.60      215.97      2.55 o
   8   3   9        0.83        1.33      1.49 o
   9   3   9        1.72        1.16      1.80 o
  10   3   9       24.02       32.84      4.42 o
  -6   4   9        3.91        3.45      3.76 o
  -5   4   9       56.71       56.19      3.39 o
  -4   4   9        0.42        2.59      2.47 o
  -3   4   9        1.41        3.25      1.25 o
  -2   4   9        7.59       11.45      2.93 o
  -1   4   9       23.81       22.00      1.33 o
   0   4   9      258.26      270.55      1.39 o
   1   4   9        9.38        9.77      0.68 o
   2   4   9        4.65        6.30      0.99 o
   3   4   9      138.80      146.02      3.25 o
   4   4   9      221.41      204.08      3.11 o
   5   4   9      737.53      709.44      5.71 o
   6   4   9       18.24       18.61      1.71 o
   7   4   9        1.14        1.20      1.30 o
   8   4   9        0.07        2.35      1.53 o
   9   4   9        3.65        4.80      1.60 o
  -6   5   9       18.53       17.97      3.93 o
  -5   5   9        2.30        4.51      2.56 o
  -4   5   9       10.06       14.80      2.65 o
  -3   5   9        0.00       -1.05      2.75 o
  -2   5   9        5.84        0.68      2.01 o
  -1   5   9       79.28       67.87      3.92 o
   0   5   9       15.15       14.51      1.44 o
   1   5   9        0.60        0.97      1.05 o
   2   5   9        9.54        8.74      0.87 o
   3   5   9       12.14       17.25      1.31 o
   4   5   9       13.23       15.63      1.71 o
   5   5   9        1.58        2.01      1.72 o
   6   5   9        1.60        0.97      1.58 o
   7   5   9        0.20        1.85      1.46 o
   8   5   9       77.98       78.19      2.37 o
   9   5   9       26.30       32.74      2.00 o
  -5   6   9        4.17        8.57      3.66 o
  -4   6   9       48.31       56.29      2.84 o
  -3   6   9      117.43      103.95      3.93 o
  -2   6   9        0.01       -1.83      1.83 o
  -1   6   9       60.53       58.61      3.99 o
   0   6   9      121.54      115.35      2.12 o
   1   6   9        0.11        0.28      1.45 o
   2   6   9       75.86       86.68      1.53 o
   3   6   9      214.16      229.13      2.25 o
   4   6   9       45.56       48.41      2.64 o
   5   6   9       72.54       64.48      2.43 o
   6   6   9        3.86        4.10      1.66 o
   7   6   9       11.54       11.90      1.64 o
   8   6   9        4.66        6.17      2.00 o
   9   6   9        2.74        3.90      2.47 o
  -5   7   9        0.05        0.17      3.40 o
  -4   7   9        2.41       -1.05      3.04 o
  -3   7   9        5.31        2.66      2.50 o
  -2   7   9      232.31      216.19      6.10 o
  -1   7   9        1.95       12.81      6.25 o
   0   7   9       14.31       18.84      2.28 o
   1   7   9      438.44      426.01      6.08 o
   2   7   9       50.12       43.58      2.62 o
   3   7   9      301.56      283.72      2.60 o
   4   7   9      111.70      105.59      4.42 o
   5   7   9        3.20        7.41      2.35 o
   6   7   9       10.87       14.68      2.24 o
   7   7   9        2.33        2.09      1.62 o
   8   7   9      147.18      164.81      9.06 o
  -4   8   9        0.05        2.71      3.63 o
  -3   8   9        8.49        8.68      2.66 o
  -2   8   9        0.88        3.87      2.24 o
  -1   8   9        7.59        6.68      2.33 o
   0   8   9       23.26       23.60      2.49 o
   1   8   9      151.18      141.29      3.61 o
   2   8   9      265.80      278.94      2.95 o
   3   8   9       44.67       45.76      2.67 o
   4   8   9       31.03       27.31      2.62 o
   5   8   9        0.19        1.81      2.28 o
   6   8   9       10.75       12.42      1.91 o
   7   8   9        7.43        4.40      1.91 o
   8   8   9      166.40      176.49      5.02 o
  -3   9   9        0.69        1.51      3.79 o
  -2   9   9        6.05        5.59      2.97 o
  -1   9   9        1.93        3.26      2.40 o
   0   9   9       10.95       12.84      2.29 o
   1   9   9        1.20        2.00      2.28 o
   2   9   9       39.07       38.20      2.48 o
   3   9   9        6.24        7.55      2.08 o
   4   9   9        0.04       -1.69      3.19 o
   5   9   9        0.55       -4.56      5.48 o
   6   9   9       21.70       21.08      2.29 o
   7   9   9       20.16       18.22      2.10 o
  -1  10   9        9.21       19.69     10.28 o
   0  10   9       11.15       11.38      2.42 o
   1  10   9      112.28      114.78      3.15 o
   2  10   9        2.31        5.91      2.34 o
   3  10   9        0.36        1.78      2.18 o
   4  10   9        1.14       -0.06      3.37 o
   5  10   9        7.56        2.80      8.18 o
   6  10   9        1.42       11.05      4.72 o
   0  11   9        7.16        4.56      8.86 o
   1  11   9      155.54      158.47      4.55 o
   2  11   9       11.15       16.47      3.45 o
   3  11   9        0.12        5.84      6.69 o
   4  11   9       10.67        9.77      6.61 o
  -1 -11  10       45.19       40.84      4.95 o
   1 -11  10       60.21       68.75      7.12 o
  -2 -10  10        0.71        1.47      3.82 o
  -1 -10  10      138.53      132.38      6.00 o
   0 -10  10        7.33       11.54      3.49 o
   1 -10  10       18.47       14.11      2.46 o
   2 -10  10        0.76        0.19      3.07 o
   3 -10  10        8.12       21.06      8.63 o
   4 -10  10        3.85        3.98      2.54 o
  -3  -9  10        1.91       -0.77      3.07 o
  -2  -9  10        3.75       -0.05      2.61 o
  -1  -9  10       87.57       98.57      4.71 o
   0  -9  10        0.66        3.57      2.00 o
   1  -9  10        3.20        3.70      2.02 o
   2  -9  10        0.70       -1.52      1.95 o
   3  -9  10       14.40       21.23     10.48 o
   4  -9  10       50.85       54.54      4.48 o
  -4  -8  10        8.59        8.96      2.46 o
  -3  -8  10       11.59       10.94      2.44 o
  -2  -8  10       74.51       80.77      3.10 o
  -1  -8  10        1.92        2.68      2.73 o
   0  -8  10       41.53       41.70      2.18 o
   1  -8  10        1.11        1.19      1.91 o
   2  -8  10        0.01       -1.66      2.01 o
   3  -8  10       24.87       24.25      2.58 o
   4  -8  10        2.37       -1.40      2.47 o
   5  -8  10        6.94        5.13      2.60 o
   6  -8  10        7.93        9.12      4.04 o
  -5  -7  10       18.19       29.12      6.56 o
  -4  -7  10        0.49        2.07      2.46 o
  -3  -7  10      137.22      148.62      4.05 o
  -2  -7  10        0.20       -1.13      2.33 o
  -1  -7  10       37.41       44.16      3.35 o
   0  -7  10        3.48        3.90      1.97 o
   1  -7  10        9.34        6.04      1.82 o
   2  -7  10        1.85        0.93      1.53 o
   3  -7  10       49.64       48.20      2.03 o
   4  -7  10      103.85       96.27      2.86 o
   5  -7  10       23.66       24.26      2.03 o
   6  -7  10        4.10        5.02      2.32 o
  -6  -6  10        9.19       14.08      4.40 o
  -5  -6  10        1.93        9.89      3.57 o
  -4  -6  10        9.88        9.63      2.73 o
  -3  -6  10      145.06      146.39      3.16 o
  -2  -6  10       48.17       52.42      2.06 o
  -1  -6  10        2.36        2.12      2.08 o
   0  -6  10       28.69       32.50      1.58 o
   1  -6  10        4.24        6.03      1.47 o
   2  -6  10      137.85      136.88      3.20 o
   3  -6  10      144.15      127.11      3.13 o
   4  -6  10       15.60       14.27      2.01 o
   5  -6  10      142.36      144.45      3.88 o
   6  -6  10        3.01        3.36      1.85 o
   7  -6  10       10.67       12.89      2.38 o
  -6  -5  10        0.58        0.29      2.77 o
  -5  -5  10        3.45        5.42      2.69 o
  -4  -5  10        8.88        8.88      2.74 o
  -3  -5  10        2.66        5.24      2.70 o
  -2  -5  10        1.80        7.57      3.27 o
  -1  -5  10        0.96        0.19      2.12 o
   0  -5  10        3.06        7.57      1.98 o
   1  -5  10       50.57       45.04      1.56 o
   2  -5  10        4.20        3.54      1.40 o
   3  -5  10      132.54      135.71      3.50 o
   4  -5  10      160.92      166.70      2.48 o
   5  -5  10        1.15        3.29      1.58 o
   6  -5  10      130.79      121.56      2.68 o
   7  -5  10        2.78        2.79      1.87 o
   8  -5  10       73.86       75.86      5.25 o
  -7  -4  10        7.45        9.66      3.97 o
  -6  -4  10        0.48       -1.30      2.74 o
  -5  -4  10       18.26       11.79      2.85 o
  -4  -4  10        8.81        8.57      2.72 o
  -3  -4  10      112.55      112.47      2.95 o
  -2  -4  10       47.34       49.06      1.98 o
  -1  -4  10        1.68        1.91      1.59 o
   0  -4  10        9.46       11.33      2.39 o
   1  -4  10      163.75      171.18      3.19 o
   2  -4  10       58.47       57.94      1.94 o
   3  -4  10       98.39       99.50      2.39 o
   4  -4  10       38.19       38.87      1.60 o
   5  -4  10        1.64        1.11      1.37 o
   6  -4  10      107.21      109.26      2.54 o
   7  -4  10       13.70       13.87      1.97 o
   8  -4  10        0.14       -1.33      2.21 o
  -7  -3  10       50.94       57.74      4.96 o
  -6  -3  10       18.67       13.62      2.87 o
  -5  -3  10      101.69      104.58      3.64 o
  -4  -3  10       66.82       68.40      3.30 o
  -3  -3  10        1.34        2.32      2.39 o
  -2  -3  10       49.66       51.95      1.22 o
  -1  -3  10       72.71       86.34      2.50 o
   0  -3  10       38.37       46.77      1.21 o
   1  -3  10      138.20      131.63      1.72 o
   2  -3  10        0.50        0.13      0.96 o
   3  -3  10       16.44       23.63      2.33 o
   4  -3  10       42.20       42.28      1.47 o
   5  -3  10        1.64        0.38      1.31 o
   6  -3  10       50.92       55.04      2.59 o
   7  -3  10       49.33       45.23      2.18 o
   8  -3  10       18.18       21.45      2.04 o
   9  -3  10        0.22       -0.46      3.64 o
  -7  -2  10       24.98       34.41      4.72 o
  -6  -2  10        1.72        1.92      2.52 o
  -5  -2  10       60.26       52.44      2.93 o
  -4  -2  10      148.26      143.49      3.57 o
  -3  -2  10       94.90      103.29      2.47 o
  -2  -2  10        1.01        2.21      1.59 o
  -1  -2  10      533.63      542.85      3.80 o
   0  -2  10       99.85       94.99      1.20 o
   1  -2  10        9.54        9.34      0.51 o
   2  -2  10       15.20       19.39      0.88 o
   3  -2  10        1.17        2.35      0.73 o
   4  -2  10      152.95      160.30      1.67 o
   5  -2  10       27.94       32.32      1.33 o
   6  -2  10       45.79       46.72      1.95 o
   7  -2  10        2.74        2.79      1.68 o
   8  -2  10       33.26       31.77      2.10 o
   9  -2  10        1.77        1.80      2.69 o
  -7  -1  10       14.28        7.29      7.50 o
  -6  -1  10       12.54        9.91      5.77 o
  -5  -1  10       17.70       18.21      3.12 o
  -4  -1  10       25.50       19.39      2.43 o
  -3  -1  10       72.68       73.01      1.81 o
  -2  -1  10      102.42      103.97      3.08 o
  -1  -1  10       21.95       22.14      1.24 o
   0  -1  10        1.95        0.83      1.32 o
   1  -1  10      658.84      651.82      5.34 o
   2  -1  10      149.20      144.36      1.34 o
   3  -1  10      166.57      165.28      1.83 o
   4  -1  10      622.69      652.35      5.12 o
   5  -1  10      151.77      139.12      1.54 o
   6  -1  10       29.60       28.19      1.88 o
   7  -1  10       13.43       15.24      1.90 o
   8  -1  10        0.40        0.70      1.72 o
   9  -1  10        3.61        3.96      2.75 o
  -6   0  10        7.19       10.54      2.56 o
  -5   0  10       35.58       35.07      2.81 o
  -4   0  10       26.50       24.04      2.21 o
  -3   0  10        2.70        0.44      2.03 o
  -2   0  10       19.47       18.32      1.08 o
  -1   0  10      241.34      254.13      4.40 o
   0   0  10      177.98      175.65      1.98 o
   1   0  10       20.14       24.06      2.18 o
   2   0  10      105.85       99.19      2.71 o
   3   0  10       91.15       88.14      1.34 o
   4   0  10        3.10        2.32      0.92 o
   5   0  10        0.18        0.16      0.86 o
   6   0  10       14.64       12.54      1.39 o
   7   0  10       37.21       31.03      1.65 o
   8   0  10       11.22        8.68      2.14 o
   9   0  10        0.36       -0.31      3.54 o
  -7   1  10        0.18        1.68      3.66 o
  -6   1  10      245.74      244.69      5.20 o
  -5   1  10       21.37       14.10      2.61 o
  -4   1  10        1.21        2.35      2.14 o
  -3   1  10       13.14        9.79      2.13 o
  -2   1  10        1.11        6.71      2.62 o
  -1   1  10        0.01       -0.50      1.16 o
   0   1  10        2.70        4.91      2.19 o
   1   1  10      113.51      115.42      3.71 o
   2   1  10       10.25        8.07      0.72 o
   3   1  10        2.89        1.98      0.51 o
   4   1  10       22.02       23.63      1.16 o
   5   1  10        0.03       -0.04      0.92 o
   6   1  10        4.50        2.68      1.23 o
   7   1  10        0.62        0.47      1.74 o
   8   1  10       50.41       45.22      1.97 o
   9   1  10        8.06        4.25      2.87 o
  -7   2  10        0.03        1.76      3.75 o
  -6   2  10       62.16       61.16     10.01 o
  -5   2  10        9.85        4.75      7.58 o
  -4   2  10        0.01        1.54      2.02 o
  -3   2  10       63.93       69.83      2.51 o
  -2   2  10      519.60      525.06      7.28 o
  -1   2  10       69.43       65.71      4.61 o
   0   2  10        0.10       -0.72      1.97 o
   1   2  10      230.08      223.99      2.59 o
   2   2  10        4.96        4.96      0.57 o
   3   2  10        5.27        7.87      0.65 o
   4   2  10      372.62      362.29      3.21 o
   5   2  10        9.59       10.91      1.17 o
   6   2  10        0.90        0.71      1.30 o
   7   2  10        9.73        7.36      2.39 o
   8   2  10       50.37       56.07      2.14 o
   9   2  10        0.15       -0.86      1.92 o
  -6   3  10       10.32        2.00     10.77 o
  -5   3  10       48.05       37.35      3.50 o
  -4   3  10      107.67      131.69      4.39 o
  -3   3  10        0.70        2.76      1.66 o
  -2   3  10      248.34      268.73      6.10 o
  -1   3  10       19.97       20.51      1.11 o
   0   3  10      267.05      261.84      2.54 o
   1   3  10       32.76       35.07      1.78 o
   2   3  10      254.95      275.20      4.13 o
   3   3  10     1386.06     1381.81      3.52 o
   4   3  10       23.82       31.39      1.17 o
   5   3  10       51.23       51.12      1.50 o
   6   3  10      112.55      116.49      2.89 o
   7   3  10       13.72       14.98      1.47 o
   8   3  10       72.30       69.59      1.98 o
   9   3  10       14.37       15.12      2.06 o
  -6   4  10        0.05        1.45      3.83 o
  -5   4  10        4.36       -3.81      3.81 o
  -4   4  10        2.36        2.29      2.53 o
  -3   4  10       43.47       40.83      2.78 o
  -2   4  10       14.85       15.18      1.70 o
  -1   4  10       20.20       17.19      1.56 o
   0   4  10      342.30      343.00      3.67 o
   1   4  10        0.04        0.12      0.81 o
   2   4  10      241.74      225.21      2.76 o
   3   4  10       89.76       98.28      1.43 o
   4   4  10       81.03       75.67      1.93 o
   5   4  10        0.43        1.63      1.57 o
   6   4  10      232.94      231.39      5.76 o
   7   4  10        4.94        5.58      1.47 o
   8   4  10        1.84        0.37      1.59 o
   9   4  10        0.71        0.26      1.77 o
  -6   5  10        0.05        1.00      3.58 o
  -5   5  10       62.88       77.69      4.84 o
  -4   5  10       53.27       50.60      3.27 o
  -3   5  10       54.20       55.31      2.83 o
  -2   5  10        8.08        7.75      2.44 o
  -1   5  10       75.07       68.48      1.90 o
   0   5  10      314.85      311.75      2.72 o
   1   5  10      163.22      162.17      1.72 o
   2   5  10       58.43       53.42      1.36 o
   3   5  10       63.95       62.61      1.55 o
   4   5  10       27.53       32.30      2.67 o
   5   5  10       24.12       25.12      1.90 o
   6   5  10       50.08       46.66      1.88 o
   7   5  10       54.90       52.22      1.91 o
   8   5  10       77.23       76.21      2.19 o
   9   5  10        2.83        4.20      1.98 o
  -5   6  10        5.90        5.32      3.47 o
  -4   6  10       33.68       30.50      2.85 o
  -3   6  10       11.26       11.13      2.63 o
  -2   6  10        7.72        8.09      2.31 o
  -1   6  10       12.51       11.06      2.59 o
   0   6  10       43.62       40.48      1.75 o
   1   6  10      285.60      296.69      3.33 o
   2   6  10       15.64       15.87      1.44 o
   3   6  10        0.00       -0.90      1.86 o
   4   6  10       33.47       33.87      2.49 o
   5   6  10       65.77       62.64      2.25 o
   6   6  10       78.52       80.44      2.80 o
   7   6  10      108.32      110.30      3.55 o
   8   6  10       26.51       24.27      2.02 o
   9   6  10        0.00       -0.56      2.47 o
  -4   7  10       13.95        9.30      3.60 o
  -3   7  10        1.15       -0.38      2.46 o
  -2   7  10       32.80       26.86      3.04 o
  -1   7  10       84.92       72.13      3.60 o
   0   7  10        2.68        2.99      2.10 o
   1   7  10      575.20      600.33      4.16 o
   2   7  10        7.28        6.52      1.53 o
   3   7  10        2.81        1.82      1.50 o
   4   7  10       56.99       64.47      4.30 o
   5   7  10       44.73       39.21      2.14 o
   6   7  10      227.68      242.57      3.87 o
   7   7  10       13.97       11.18      1.75 o
   8   7  10        0.01        3.60      2.87 o
  -3   8  10        1.04       -1.94      3.98 o
  -2   8  10       52.45       43.92      3.14 o
  -1   8  10        7.41        7.91      2.62 o
   0   8  10        3.09        3.12      2.30 o
   1   8  10       71.60       73.80      2.89 o
   2   8  10        0.06        1.86      2.04 o
   3   8  10       16.52       14.96      1.69 o
   4   8  10      206.00      192.59     11.08 o
   5   8  10        1.63        4.09      1.90 o
   6   8  10        4.08        9.23      2.37 o
   7   8  10       22.30       20.72      2.37 o
  -1   9  10       18.49       18.24      2.98 o
   0   9  10        0.81        1.78      2.49 o
   1   9  10        0.05        0.13      2.28 o
   2   9  10        0.53        2.57      2.16 o
   3   9  10       93.32       87.69      6.13 o
   4   9  10       27.05       19.29      4.95 o
   5   9  10        4.00        1.12      3.41 o
   6   9  10        8.70        9.25      2.97 o
   7   9  10        1.84        2.13      2.74 o
   0  10  10        2.05        0.60      3.58 o
   1  10  10        0.00        3.63      3.29 o
   2  10  10       21.99       22.87      4.49 o
   3  10  10       61.37       69.14      4.92 o
   4  10  10       11.34       38.92     21.09 o
   5  10  10        3.07       24.97      4.72 o
   6  10  10        0.25       11.44      4.41 o
   2  11  10       94.77      102.84      9.54 o
   4  11  10       36.00       28.43      6.51 o
  -1 -10  11       39.07       38.67      4.77 o
   0 -10  11        5.50        7.31      4.43 o
   1 -10  11        0.95       -0.22      3.62 o
  -2  -9  11       12.18        3.01      8.78 o
  -1  -9  11       13.58       16.97      3.11 o
   0  -9  11        0.39        0.60      2.40 o
   1  -9  11       21.92       25.18      2.50 o
   2  -9  11        0.04       -0.97      2.27 o
   3  -9  11       29.05       40.86     13.85 o
   4  -9  11        0.48        1.77      2.87 o
  -4  -8  11        0.00        0.69      4.63 o
  -3  -8  11       15.26       12.61      3.31 o
  -2  -8  11        7.49        8.51      4.68 o
  -1  -8  11       10.69        8.64      2.29 o
   0  -8  11      138.67      156.64      4.23 o
   1  -8  11       36.24       34.34      2.46 o
   2  -8  11        0.68       -0.72      1.94 o
   3  -8  11       22.61       22.86      3.03 o
   4  -8  11        8.16        5.83      2.25 o
   5  -8  11        2.22        3.13      3.42 o
  -5  -7  11        2.06       16.00      5.28 o
  -4  -7  11        0.20        0.75      2.20 o
  -3  -7  11       20.27       22.76      2.61 o
  -2  -7  11        6.83        8.55      4.08 o
  -1  -7  11        4.74        4.50      2.41 o
   0  -7  11       62.19       56.39      2.47 o
   1  -7  11        1.97        0.08      2.09 o
   2  -7  11        2.24        0.63      1.63 o
   3  -7  11        2.83        2.47      1.68 o
   4  -7  11        8.46        7.37      1.83 o
   5  -7  11       60.58       60.23      2.69 o
   6  -7  11       23.20       30.32     10.11 o
  -6  -6  11        1.24       24.03      5.59 o
  -5  -6  11        2.94       10.60      8.35 o
  -4  -6  11        2.98        1.85      2.77 o
  -3  -6  11        3.29        5.28      2.25 o
  -2  -6  11        3.69        4.70      2.83 o
  -1  -6  11       59.44       54.16      3.86 o
   0  -6  11       20.06       21.06      1.71 o
   1  -6  11        1.53        0.86      1.41 o
   2  -6  11       25.39       24.93      1.78 o
   3  -6  11        1.36        1.29      1.68 o
   4  -6  11      105.41      105.19      2.72 o
   5  -6  11      602.10      595.80     10.69 o
   6  -6  11       81.59       80.55      2.52 o
   7  -6  11        8.78       11.54      4.16 o
  -5  -5  11        0.29       -2.09      2.90 o
  -4  -5  11        0.42        1.80      2.34 o
  -3  -5  11       74.43       82.86      3.01 o
  -2  -5  11      134.59      126.23      3.01 o
  -1  -5  11        0.13       -1.15      2.36 o
   0  -5  11       15.58       19.01      2.77 o
   1  -5  11       52.27       58.93      1.73 o
   2  -5  11       13.17       13.83      2.16 o
   3  -5  11       44.45       44.47      2.37 o
   4  -5  11      109.89      105.72      3.62 o
   5  -5  11       16.16       20.13      1.91 o
   6  -5  11      216.72      219.16      3.22 o
   7  -5  11        0.94        1.23      1.98 o
  -6  -4  11       40.17       36.92      4.59 o
  -5  -4  11        1.58        3.09      2.91 o
  -4  -4  11        0.01       -0.15      2.55 o
  -3  -4  11       77.25       79.17      2.79 o
  -2  -4  11      225.85      204.19      4.47 o
  -1  -4  11       10.59        4.87      3.00 o
   0  -4  11       64.74       68.05      2.43 o
   1  -4  11        8.04        6.36      1.54 o
   2  -4  11      132.33      133.37      2.34 o
   3  -4  11        5.61        3.39      1.93 o
   4  -4  11       44.69       46.81      2.30 o
   5  -4  11        9.34        8.77      1.78 o
   6  -4  11        7.01        9.50      1.87 o
   7  -4  11       30.22       30.68      2.21 o
   8  -4  11        4.02        2.30      4.74 o
  -6  -3  11        2.99        2.81      2.94 o
  -5  -3  11        3.71        4.24      2.57 o
  -4  -3  11        1.77        2.59      2.65 o
  -3  -3  11      141.51      146.12      2.80 o
  -2  -3  11        0.01        0.86      1.78 o
  -1  -3  11      810.56      778.14      9.89 o
   0  -3  11       60.90       49.53      2.10 o
   1  -3  11       62.20       54.57      1.84 o
   2  -3  11        0.31        6.52      2.69 o
   3  -3  11       52.07       47.23      2.70 o
   4  -3  11      229.98      228.04      2.37 o
   5  -3  11        1.56        0.24      1.37 o
   6  -3  11       15.11       15.43      1.79 o
   7  -3  11        3.43        1.19      2.00 o
   8  -3  11        4.86        8.51      2.70 o
   9  -3  11       26.28       24.24      4.59 o
  -6  -2  11       11.82       17.36      4.12 o
  -5  -2  11        3.17        6.35      3.09 o
  -4  -2  11       24.78       22.13      2.56 o
  -3  -2  11       11.06       15.93      3.25 o
  -2  -2  11       83.21       84.77      2.06 o
  -1  -2  11      461.37      471.13      4.24 o
   0  -2  11        6.67       10.95      1.39 o
   1  -2  11       34.14       34.91      1.55 o
   2  -2  11       59.24       60.33      1.88 o
   3  -2  11      188.31      206.24      3.26 o
   4  -2  11      186.88      196.74      1.90 o
   5  -2  11        1.05        0.52      1.26 o
   6  -2  11        0.92        2.11      1.61 o
   7  -2  11      264.85      257.09      4.26 o
   8  -2  11       23.60       25.24      2.11 o
   9  -2  11        9.88        9.21      2.76 o
  -6  -1  11        9.23       10.42      2.54 o
  -5  -1  11        1.35        3.84      2.28 o
  -4  -1  11        0.67        0.75      2.67 o
  -3  -1  11       96.09      102.77      3.66 o
  -2  -1  11        0.00        0.24      1.55 o
  -1  -1  11       40.32       30.14      2.57 o
   0  -1  11      235.83      239.67      4.14 o
   1  -1  11       98.05       91.75      2.84 o
   2  -1  11       63.41       69.25      1.90 o
   3  -1  11      128.78      146.25      2.33 o
   4  -1  11       24.73       23.98      1.32 o
   5  -1  11        6.94        7.79      0.99 o
   6  -1  11        0.93        0.31      1.36 o
   7  -1  11      143.64      130.33      2.63 o
   8  -1  11       78.54       72.06      2.97 o
   9  -1  11        1.83        3.08      2.71 o
  -6   0  11       25.68       25.99      2.66 o
  -5   0  11       42.83       44.97      2.71 o
  -4   0  11        0.63        5.11      2.97 o
  -3   0  11       71.37       72.09      3.08 o
  -2   0  11       33.37       30.37      2.39 o
  -1   0  11        0.68        0.95      1.16 o
   0   0  11      388.83      385.82      6.05 o
   1   0  11      509.03      519.77      8.03 o
   2   0  11       31.82       33.44      1.95 o
   3   0  11       53.31       51.49      1.21 o
   4   0  11       14.36       18.12      1.11 o
   5   0  11       33.98       34.99      1.37 o
   6   0  11      125.13      123.72      2.50 o
   7   0  11        0.37       -1.23      1.46 o
   8   0  11        7.58        9.25      1.99 o
   9   0  11        0.00       -1.58      3.18 o
  -6   1  11       26.63       26.50      5.26 o
  -5   1  11       41.83       37.33      2.65 o
  -4   1  11        9.22       10.63      2.21 o
  -3   1  11       20.27       23.29      3.28 o
  -2   1  11        5.63        7.56      2.32 o
  -1   1  11       15.58       13.31      2.04 o
   0   1  11      122.35       99.72      3.08 o
   1   1  11      861.46      872.62      6.52 o
   2   1  11       15.55       11.42      1.75 o
   3   1  11        2.04        1.03      0.77 o
   4   1  11        0.61        0.61      1.03 o
   5   1  11       53.14       44.85      1.25 o
   6   1  11        2.46       -0.01      1.46 o
   7   1  11       25.99       21.05      1.55 o
   8   1  11        1.33        2.45      1.71 o
   9   1  11        0.57       -0.47      3.33 o
  -6   2  11        8.03       11.79      3.92 o
  -5   2  11      273.37      289.72      7.04 o
  -4   2  11      123.77      126.00      3.05 o
  -3   2  11       29.61       26.53      2.56 o
  -2   2  11       20.14       17.00      2.30 o
  -1   2  11       19.42       23.68      2.31 o
   0   2  11        4.72        7.07      2.02 o
   1   2  11       14.55       17.20      1.66 o
   2   2  11        0.11        0.16      1.61 o
   3   2  11        5.77        4.24      1.62 o
   4   2  11       47.15       49.99      1.38 o
   5   2  11      596.37      604.78      7.65 o
   6   2  11      427.56      434.41      7.40 o
   7   2  11        7.80        5.48      1.71 o
   8   2  11       16.76       21.40      1.89 o
   9   2  11        3.53       -0.08      2.52 o
  -6   3  11        4.43        4.25      4.09 o
  -5   3  11        0.99       -3.10      3.58 o
  -4   3  11        3.94        3.02      3.31 o
  -3   3  11        7.61        8.40      2.18 o
  -2   3  11       76.32       87.99      2.44 o
  -1   3  11      104.64       96.56      2.39 o
   0   3  11      285.05      270.18      4.09 o
   1   3  11       72.60       61.00      1.88 o
   2   3  11        0.38       -0.99      0.99 o
   3   3  11       62.67       65.40      1.56 o
   4   3  11        0.73        1.52      0.88 o
   5   3  11      483.81      466.75      5.08 o
   6   3  11      966.53      977.32      5.52 o
   7   3  11       49.40       48.23      1.76 o
   8   3  11        4.81        2.79      1.77 o
   9   3  11       19.77       30.35      3.09 o
  -5   4  11        0.89       -0.04      3.64 o
  -4   4  11       18.97       21.71      2.68 o
  -3   4  11        8.13        9.49      2.38 o
  -2   4  11       17.39       18.34      1.83 o
  -1   4  11        5.05        6.70      1.82 o
   0   4  11       46.15       43.48      1.92 o
   1   4  11       23.63       19.85      1.30 o
   2   4  11        7.97        8.06      1.05 o
   3   4  11       66.65       60.82      1.46 o
   4   4  11       88.08       79.30      2.21 o
   5   4  11       32.07       31.85      1.83 o
   6   4  11      142.49      134.00      2.17 o
   7   4  11        3.28        3.58      1.42 o
   8   4  11        0.00       -1.43      1.57 o
   9   4  11       11.57       12.19      4.12 o
  -5   5  11        0.22       -0.26      4.11 o
  -4   5  11       13.11       13.97      2.66 o
  -3   5  11       21.95       21.10      2.99 o
  -2   5  11       64.44       62.66      3.13 o
  -1   5  11      125.85      127.98      2.80 o
   0   5  11       52.63       49.09      2.04 o
   1   5  11       50.41       49.13      1.96 o
   2   5  11        3.26        1.47      1.07 o
   3   5  11        6.74        5.51      1.33 o
   4   5  11      194.79      172.37      2.40 o
   5   5  11      119.77      120.17      2.42 o
   6   5  11       18.99       20.29      1.93 o
   7   5  11        3.61        4.77      1.51 o
   8   5  11        5.26        5.23      1.93 o
   9   5  11       16.56       12.63      3.76 o
  -4   6  11        6.48        8.20      3.86 o
  -3   6  11      129.64      133.79      3.61 o
  -2   6  11       14.09       15.05      2.83 o
  -1   6  11      113.60      113.32      3.41 o
   0   6  11       53.91       62.80      3.14 o
   1   6  11       51.87       49.63      2.09 o
   2   6  11        3.81        4.76      1.56 o
   3   6  11       37.57       41.18      3.27 o
   4   6  11      319.64      328.94      3.58 o
   5   6  11        0.56       -1.02      1.72 o
   6   6  11        0.00       -0.79      1.95 o
   7   6  11       40.66       43.74      1.90 o
   8   6  11       97.98      100.74      2.99 o
  -3   7  11       84.22       74.88      5.19 o
  -2   7  11       59.61       53.73      3.46 o
  -1   7  11       34.39       31.47      4.58 o
   0   7  11        0.04        0.70      2.54 o
   1   7  11       36.19       41.40      2.82 o
   2   7  11        0.86        0.50      1.64 o
   3   7  11       86.03       89.87      3.08 o
   4   7  11       29.88       39.04      5.61 o
   5   7  11        7.79        6.68      1.91 o
   6   7  11       12.29       14.12      2.05 o
   7   7  11        5.08        5.46      1.89 o
   8   7  11        0.05        1.78      2.25 o
  -2   8  11        0.31       -2.82      4.42 o
  -1   8  11        0.02       -1.58      2.61 o
   0   8  11        1.05       -0.51      2.61 o
   1   8  11        5.81        8.37      2.43 o
   2   8  11      222.68      219.42      3.82 o
   3   8  11        0.07       -0.66      2.31 o
   4   8  11        6.82        8.83      2.94 o
   5   8  11        0.65        0.79      2.37 o
   6   8  11        7.64        7.73      2.17 o
   7   8  11       99.57      111.63      3.17 o
  -1   9  11        7.60        1.22      4.17 o
   0   9  11        0.24       -3.29      3.40 o
   1   9  11       13.16       12.31      2.62 o
   2   9  11      106.24      117.38      5.10 o
   3   9  11        0.02       -0.11      3.71 o
   4   9  11        0.06       15.87     16.45 o
   5   9  11        0.29       -2.71      3.23 o
   6   9  11        2.02        2.08      4.08 o
   1  10  11        6.60        5.60      3.84 o
   2  10  11       14.27       15.67      8.80 o
   3  10  11       10.43        9.95      8.53 o
   4  10  11        8.14       39.36      6.62 o
   5  10  11        0.32       -2.89      6.04 o
   0  -9  12        0.84        0.21      2.80 o
   1  -9  12        4.78        7.49      4.10 o
   2  -9  12        2.53        2.47      2.51 o
   3  -9  12        8.35        9.15      3.99 o
  -3  -8  12        7.99        4.32      5.12 o
  -2  -8  12       22.00       23.29      7.00 o
  -1  -8  12        9.94       13.58      2.53 o
   0  -8  12        9.00       13.52      2.21 o
   1  -8  12        8.32        6.56      2.31 o
   2  -8  12        9.77        8.88      2.29 o
   3  -8  12        4.73        4.30      2.55 o
   4  -8  12        0.88       -0.08      2.49 o
  -4  -7  12        7.92        8.67      4.80 o
  -3  -7  12       29.93       30.40      3.57 o
  -2  -7  12      118.14      116.45      4.33 o
  -1  -7  12       16.55       20.84      2.39 o
   0  -7  12        0.41        0.46      2.10 o
   1  -7  12        8.87        7.23      2.13 o
   2  -7  12       40.68       38.91      2.43 o
   3  -7  12       15.76       17.01      2.02 o
   4  -7  12       97.51      106.83      3.07 o
   5  -7  12        0.01       -0.50      2.71 o
  -5  -6  12        4.73       12.67      4.86 o
  -4  -6  12        0.08        0.38      3.02 o
  -3  -6  12       32.06       36.62      3.00 o
  -2  -6  12        0.36       -2.49      2.49 o
  -1  -6  12        4.10        6.47      1.96 o
   0  -6  12        2.51        6.62      2.15 o
   1  -6  12       72.86       74.67      2.45 o
   2  -6  12      104.00      100.56      3.21 o
   3  -6  12       12.46       11.76      1.98 o
   4  -6  12      112.06      110.50      2.99 o
   5  -6  12        0.35        2.08      2.33 o
   6  -6  12       35.58       36.36      2.58 o
  -5  -5  12        0.87       14.37      4.45 o
  -4  -5  12        1.11        3.04      3.08 o
  -3  -5  12        0.85        0.14      2.05 o
  -2  -5  12       19.72       15.90      2.30 o
  -1  -5  12        8.65        9.20      2.18 o
   0  -5  12       66.94       80.69      3.61 o
   1  -5  12       25.44       32.49      1.86 o
   2  -5  12       66.44       60.21      2.20 o
   3  -5  12       32.26       34.51      2.25 o
   4  -5  12       47.76       48.92      2.25 o
   5  -5  12        3.70        5.04      1.82 o
   6  -5  12       20.10       20.42      2.03 o
   7  -5  12       91.31       89.18      5.43 o
  -5  -4  12        9.86       14.96      3.19 o
  -4  -4  12       19.03       20.71      3.05 o
  -3  -4  12        0.00       -0.23      2.21 o
  -2  -4  12       37.49       38.02      2.43 o
  -1  -4  12        3.51        4.31      1.99 o
   0  -4  12       51.88       63.88      2.10 o
   1  -4  12        1.61        0.90      1.80 o
   2  -4  12      190.88      194.69      3.14 o
   3  -4  12       20.84       19.20      1.98 o
   4  -4  12        8.18        8.75      1.72 o
   5  -4  12        2.69        1.93      1.79 o
   6  -4  12       40.25       34.73      2.14 o
   7  -4  12       13.39        9.26      2.36 o
   8  -4  12        7.46       12.86      3.88 o
  -5  -3  12        8.22        6.63      2.78 o
  -4  -3  12        8.08       11.42      2.93 o
  -3  -3  12        7.43        9.78      2.05 o
  -2  -3  12       32.51       33.13      1.92 o
  -1  -3  12      486.38      477.92      5.17 o
   0  -3  12      469.74      464.82      4.11 o
   1  -3  12       62.91       58.95      2.01 o
   2  -3  12       53.79       47.44      2.14 o
   3  -3  12       18.40       16.51      1.58 o
   4  -3  12       28.73       24.61      1.77 o
   5  -3  12       98.05       92.01      3.07 o
   6  -3  12       12.71       13.49      2.01 o
   7  -3  12       14.44       15.66      2.02 o
   8  -3  12       11.14       14.74      4.44 o
  -6  -2  12        6.91        8.43      4.32 o
  -5  -2  12        3.68        3.90      2.84 o
  -4  -2  12        0.15       -1.53      2.07 o
  -3  -2  12       17.83       15.58      2.15 o
  -2  -2  12        3.09        3.77      1.57 o
  -1  -2  12        3.67        3.04      1.56 o
   0  -2  12     1172.52     1146.50     14.77 o
   1  -2  12      243.00      237.44      4.16 o
   2  -2  12       65.69       73.10      2.13 o
   3  -2  12        8.93        7.42      1.69 o
   4  -2  12       56.78       59.90      1.68 o
   5  -2  12      277.89      291.69      6.73 o
   6  -2  12        8.49       12.42      1.84 o
   7  -2  12       96.01       91.62      2.97 o
   8  -2  12        0.00       -1.09      3.89 o
  -6  -1  12        1.19       -0.63      3.59 o
  -5  -1  12       20.36       22.37      3.03 o
  -4  -1  12        0.76       -0.69      2.51 o
  -3  -1  12        1.78        2.65      2.56 o
  -2  -1  12       78.85       71.87      3.05 o
  -1  -1  12       24.75       24.61      2.41 o
   0  -1  12      534.15      528.98      6.45 o
   1  -1  12        2.71        1.94      2.23 o
   2  -1  12       33.51       33.87      1.82 o
   3  -1  12       17.27       18.37      1.79 o
   4  -1  12        0.01        1.55      1.27 o
   5  -1  12      147.94      150.72      3.44 o
   6  -1  12        3.61        1.45      2.29 o
   7  -1  12        4.76        5.08      2.29 o
   8  -1  12        4.04        3.83      4.48 o
  -6   0  12        0.37        3.23      6.72 o
  -5   0  12        1.88        3.92      3.26 o
  -4   0  12       21.85       19.46      2.75 o
  -3   0  12        0.14        0.12      2.53 o
  -2   0  12       17.04       13.07      2.43 o
  -1   0  12       29.97       28.08      2.56 o
   0   0  12       36.10       33.37      3.02 o
   1   0  12       30.92       33.65      2.57 o
   2   0  12       11.75        9.79      1.88 o
   3   0  12        3.14       -0.08      1.58 o
   4   0  12        8.08        8.09      1.38 o
   5   0  12       18.60       15.06      1.28 o
   6   0  12       18.38       19.89      2.17 o
   7   0  12        0.28       -2.01      2.01 o
   8   0  12        0.38       -0.21      2.35 o
  -5   1  12        0.01        3.80      3.57 o
  -4   1  12        5.20        3.78      2.52 o
  -3   1  12        6.94        5.18      2.52 o
  -2   1  12      121.70      138.59      3.40 o
  -1   1  12       11.32       11.48      2.23 o
   0   1  12        6.90        7.52      2.44 o
   1   1  12      183.28      177.77      3.54 o
   2   1  12       33.11       24.00      1.94 o
   3   1  12       11.58        9.28      1.68 o
   4   1  12      109.33      100.81      2.47 o
   5   1  12        7.74        5.28      1.34 o
   6   1  12        9.56        9.33      2.03 o
   7   1  12       20.28       14.86      2.00 o
   8   1  12        8.19        7.76      1.88 o
  -5   2  12        1.93        3.55      3.31 o
  -4   2  12        6.20       10.94      3.57 o
  -3   2  12       58.62       61.33      2.89 o
  -2   2  12      371.53      393.85      5.06 o
  -1   2  12       23.37       16.50      2.20 o
   0   2  12       12.24       15.04      2.45 o
   1   2  12        4.73        7.03      1.62 o
   2   2  12      206.68      216.97      2.83 o
   3   2  12      239.77      281.67      5.50 o
   4   2  12        2.27        3.83      1.68 o
   5   2  12        0.39        1.43      1.82 o
   6   2  12       71.17       84.49      2.92 o
   7   2  12        0.25       -0.62      1.83 o
   8   2  12       64.42       71.00      3.01 o
  -5   3  12        2.28        5.02      4.34 o
  -4   3  12        1.80        3.79      3.46 o
  -3   3  12        2.47        9.91      5.74 o
  -2   3  12        0.11        0.51      2.26 o
  -1   3  12        2.21        2.88      2.28 o
   0   3  12      141.46      130.92      3.16 o
   1   3  12      132.10      119.90      2.41 o
   2   3  12       18.38       15.27      1.73 o
   3   3  12        9.83       12.59      1.77 o
   4   3  12        0.94        1.81      1.60 o
   5   3  12        7.68       11.36      1.97 o
   6   3  12      101.45      109.73      2.05 o
   7   3  12      275.31      267.34      4.07 o
   8   3  12       19.14       14.40      2.49 o
   9   3  12       75.30       88.91      5.46 o
  -4   4  12       10.60       16.15      8.52 o
  -3   4  12        8.31       13.41      7.02 o
  -2   4  12       45.79       48.41      3.07 o
  -1   4  12        0.04       -0.48      1.77 o
   0   4  12        0.41        2.05      1.65 o
   1   4  12        0.80        2.27      2.17 o
   2   4  12        8.31       10.24      1.31 o
   3   4  12      152.32      139.25      2.71 o
   4   4  12        0.52        1.70      1.85 o
   5   4  12       73.69       76.41      2.47 o
   6   4  12        2.58        4.34      2.06 o
   7   4  12       34.96       30.48      1.98 o
   8   4  12       78.78       81.48      2.50 o
  -3   5  12       44.92       54.04      3.10 o
  -2   5  12        0.00        2.94      2.57 o
  -1   5  12       86.00       79.85      3.09 o
   0   5  12       43.06       50.43      2.20 o
   1   5  12       12.11       12.48      1.76 o
   2   5  12        0.83        1.90      1.58 o
   3   5  12        8.85        8.94      1.77 o
   4   5  12        0.01       -1.33      1.84 o
   5   5  12        0.01       -1.77      1.77 o
   6   5  12        1.81        0.90      2.27 o
   7   5  12        0.24        0.78      2.31 o
   8   5  12       18.36       18.56      2.50 o
  -3   6  12        4.07        7.95      3.13 o
  -2   6  12        4.54        7.89      2.77 o
  -1   6  12        9.58        7.19      3.11 o
   0   6  12      996.48     1034.12     11.68 o
   1   6  12        5.68        4.39      1.78 o
   2   6  12        1.22        4.12      2.26 o
   3   6  12        6.16        3.20      2.60 o
   4   6  12       99.96      103.50      2.85 o
   5   6  12        2.50        1.95      1.95 o
   6   6  12      134.90      153.40      3.82 o
   7   6  12       28.63       33.81      2.17 o
   8   6  12        9.61        7.37      4.08 o
  -2   7  12       20.33       22.76      4.47 o
  -1   7  12        0.47       -1.37      2.80 o
   0   7  12      221.03      229.19      7.96 o
   1   7  12       75.58       66.84      2.95 o
   2   7  12        0.18        2.91      2.68 o
   3   7  12        2.26        4.90      2.47 o
   4   7  12       57.19       65.84      3.03 o
   5   7  12       68.15       50.52      3.09 o
   6   7  12        6.91       10.13      2.65 o
   7   7  12        2.97        3.99      2.24 o
  -1   8  12        1.14       -0.68      4.15 o
   0   8  12        0.72       -1.44      3.16 o
   1   8  12        3.53        0.72      2.53 o
   2   8  12        3.97        4.31      3.31 o
   3   8  12        0.64        0.85      3.42 o
   4   8  12       25.92       23.23      3.03 o
   5   8  12       45.83       34.46      2.95 o
   6   8  12        0.72       -6.59      8.20 o
   7   8  12        4.66        8.44      6.10 o
   0   9  12        0.53        0.23      3.69 o
   1   9  12        1.01       -3.36      3.63 o
   2   9  12        1.83       10.39      9.64 o
   3   9  12        0.41       -3.89      8.12 o
   4   9  12        0.81       24.84      6.87 o
   5   9  12        6.75        3.47      3.40 o
  -2  -8  13        3.73        9.12      4.11 o
  -1  -8  13       20.77       29.20      4.35 o
   0  -8  13       12.32       10.28      2.86 o
   1  -8  13        1.61        1.68      2.23 o
   2  -8  13        5.01        5.68      2.37 o
   3  -8  13        2.24        4.65      2.64 o
   4  -8  13       18.21       25.94      4.46 o
  -4  -7  13       28.00       21.18      5.22 o
  -3  -7  13       21.66       15.70      5.20 o
  -2  -7  13       32.84       13.97      5.10 o
  -1  -7  13      101.73      114.10      3.44 o
   0  -7  13       22.47       20.43      2.40 o
   1  -7  13       25.79       16.85      2.38 o
   2  -7  13       15.23       13.88      2.33 o
   3  -7  13        9.66        8.48      2.78 o
   4  -7  13       58.16       57.40      3.24 o
   5  -7  13       61.69       66.89      3.49 o
  -4  -6  13        0.40       -3.86      4.59 o
  -3  -6  13        0.01       -4.39      4.39 o
  -2  -6  13       20.60       25.73      4.17 o
  -1  -6  13       43.53       42.19      2.56 o
   0  -6  13       15.76       14.88      2.23 o
   1  -6  13      119.98      108.74      2.99 o
   2  -6  13       41.28       39.24      2.07 o
   3  -6  13        0.09        1.91      1.92 o
   4  -6  13       61.51       55.21      2.96 o
   5  -6  13      247.37      256.15      5.08 o
   6  -6  13       11.59       10.71      4.13 o
  -3  -5  13        0.86       -0.50      2.17 o
  -2  -5  13       77.41       83.58      4.07 o
  -1  -5  13       51.72       47.61      2.54 o
   0  -5  13       65.53       71.34      2.67 o
   1  -5  13        0.12        0.97      1.75 o
   2  -5  13        1.82        0.71      2.07 o
   3  -5  13        2.69        2.54      2.00 o
   4  -5  13        7.52        8.57      2.14 o
   5  -5  13       70.09       71.81      2.80 o
   6  -5  13        6.74       10.60      2.89 o
   7  -5  13        1.10        0.39      4.48 o
  -4  -4  13        6.62        4.31      2.73 o
  -3  -4  13        0.12        0.13      2.84 o
  -2  -4  13        5.32        0.31      2.04 o
  -1  -4  13        0.09        0.76      1.91 o
   0  -4  13       11.08       10.26      2.03 o
   1  -4  13        0.83        1.37      1.86 o
   2  -4  13        8.20        9.71      2.52 o
   3  -4  13       20.10       22.26      2.19 o
   4  -4  13      147.78      147.78      3.41 o
   5  -4  13       12.54       15.76      2.52 o
   6  -4  13       13.31       13.97      2.46 o
   7  -4  13        0.03       -1.76      4.02 o
  -4  -3  13       12.36       11.69      2.81 o
  -3  -3  13       48.72       46.16      5.97 o
  -2  -3  13      175.21      153.50      7.55 o
  -1  -3  13        0.88        1.04      1.64 o
   0  -3  13       44.58       51.25      1.82 o
   1  -3  13       66.29       56.02      1.81 o
   2  -3  13      146.52      138.75      2.87 o
   3  -3  13      117.92      129.46      2.40 o
   4  -3  13        0.85        0.43      1.73 o
   5  -3  13        4.20        2.19      2.36 o
   6  -3  13        5.85        7.92      2.93 o
   7  -3  13        0.62        5.59      4.40 o
  -5  -2  13        0.07       -0.79      4.19 o
  -4  -2  13       19.45       19.47      2.52 o
  -3  -2  13        4.14        4.48      1.94 o
  -2  -2  13        5.05        6.55      2.22 o
  -1  -2  13        4.85       13.20      2.17 o
   0  -2  13        4.37        5.17      2.16 o
   1  -2  13      131.12      128.46      2.61 o
   2  -2  13       39.09       39.98      2.04 o
   3  -2  13      557.49      558.67      6.46 o
   4  -2  13       55.43       55.42      1.73 o
   5  -2  13       15.13       17.77      2.43 o
   6  -2  13        2.28        2.39      2.40 o
   7  -2  13       77.77       86.38      3.37 o
  -5  -1  13        3.44       28.25     21.61 o
  -4  -1  13        0.11       -0.21      2.51 o
  -3  -1  13        0.02        0.57      2.61 o
  -2  -1  13        0.46        1.39      2.42 o
  -1  -1  13        3.70        2.25      2.37 o
   0  -1  13        2.24        4.50      2.11 o
   1  -1  13        3.50        0.47      2.45 o
   2  -1  13      216.90      210.24      2.96 o
   3  -1  13        4.52        5.51      1.52 o
   4  -1  13        0.02        1.66      1.40 o
   5  -1  13        1.28        2.68      2.08 o
   6  -1  13        5.57        2.17      2.35 o
   7  -1  13        0.57        1.44      2.36 o
  -5   0  13       17.50       25.81     11.38 o
  -4   0  13        0.79        2.73      2.63 o
  -3   0  13        1.96        2.11      2.37 o
  -2   0  13        0.07        0.52      2.39 o
  -1   0  13        2.19        3.53      2.42 o
   0   0  13        5.67        4.85      2.23 o
   1   0  13        6.90        4.50      2.55 o
   2   0  13       92.41       88.15      2.45 o
   3   0  13        0.67       -0.67      1.60 o
   4   0  13        0.11       -0.01      1.40 o
   5   0  13        0.21        2.28      2.24 o
   6   0  13       11.69       16.05      2.52 o
   7   0  13        0.00       -1.28      2.22 o
  -5   1  13        7.59       32.45      7.80 o
  -4   1  13        0.01        3.04      2.75 o
  -3   1  13       75.08       79.88      3.39 o
  -2   1  13        3.77        4.70      2.22 o
  -1   1  13       31.57       23.15      2.66 o
   0   1  13       47.81       46.32      2.85 o
   1   1  13      482.54      442.11      5.30 o
   2   1  13       14.78       14.60      1.97 o
   3   1  13        0.04        1.39      1.66 o
   4   1  13        2.49        1.42      1.79 o
   5   1  13        0.13        1.62      2.24 o
   6   1  13      168.24      171.55      3.64 o
   7   1  13        0.68       -0.42      1.79 o
  -4   2  13       28.46       29.13      3.89 o
  -3   2  13        0.32        1.06      2.61 o
  -2   2  13       25.54       27.47      2.62 o
  -1   2  13       13.92       11.23      2.42 o
   0   2  13       30.46       32.62      1.98 o
   1   2  13        0.86        2.33      1.64 o
   2   2  13        1.11       -0.77      1.83 o
   3   2  13        0.68        0.14      1.72 o
   4   2  13        4.70        2.56      1.91 o
   5   2  13      225.48      215.42      4.79 o
   6   2  13       54.12       54.02      2.99 o
   7   2  13        0.12       -0.17      2.47 o
   8   2  13       12.76       14.53      3.91 o
  -3   3  13       17.01       23.79     14.26 o
  -2   3  13       41.70       42.58      2.58 o
  -1   3  13       36.97       28.12      2.57 o
   0   3  13       34.29       34.18      3.16 o
   1   3  13      111.00      121.50      2.47 o
   2   3  13       20.31       16.32      1.80 o
   3   3  13      105.75       97.80      2.56 o
   4   3  13       41.52       42.43      2.09 o
   5   3  13      209.31      203.70      6.50 o
   6   3  13       10.17        9.37      2.82 o
   7   3  13       28.35       33.82      2.80 o
   8   3  13        0.33        1.88      3.66 o
  -3   4  13       19.15       38.63     19.08 o
  -2   4  13       40.45       66.20     17.42 o
  -1   4  13        1.07        1.95      2.37 o
   0   4  13        0.07       -0.34      2.25 o
   1   4  13        0.03        1.76      2.40 o
   2   4  13        3.53        4.05      2.44 o
   3   4  13       42.02       35.37      2.10 o
   4   4  13        1.63        0.42      1.83 o
   5   4  13       90.06       70.82      2.77 o
   6   4  13        0.76        1.57      2.05 o
   7   4  13        2.33        0.83      2.63 o
   8   4  13       25.25       29.75      4.84 o
  -3   5  13        1.27        8.15      4.37 o
  -2   5  13       18.55       27.17      2.99 o
  -1   5  13        3.18        3.37      2.71 o
   0   5  13       59.10       58.02      2.39 o
   1   5  13       11.36       12.58      1.86 o
   2   5  13        0.17       -0.82      2.35 o
   3   5  13       69.22       71.20      3.66 o
   4   5  13       39.08       47.38      2.28 o
   5   5  13       30.15       25.05      4.28 o
   6   5  13        4.60        1.62      2.04 o
   7   5  13        0.28       -1.82      3.20 o
  -2   6  13       33.18       36.96      4.56 o
  -1   6  13        1.01        0.87      2.43 o
   0   6  13        0.97        5.37      2.50 o
   1   6  13       35.25       37.08      2.75 o
   2   6  13        0.97        1.50      2.40 o
   3   6  13       91.04       90.57      3.44 o
   4   6  13       33.97       36.51      3.09 o
   5   6  13        3.30        0.25      1.92 o
   6   6  13        0.56        0.80      2.05 o
   7   6  13       15.37       24.04      5.61 o
  -1   7  13        0.66        4.10      3.58 o
   0   7  13        2.49        3.00      2.50 o
   1   7  13      171.46      162.82     11.19 o
   2   7  13       80.34       92.70      4.72 o
   3   7  13       24.16       20.32      2.81 o
   4   7  13      116.94      119.04      4.08 o
   5   7  13        4.97        1.54      2.63 o
   6   7  13        9.68        9.10      3.10 o
   7   7  13        4.36        5.88      3.91 o
   0   8  13        0.93       -0.60      3.83 o
   2   8  13       12.46       28.87     10.08 o
   3   8  13       13.39       10.39      9.01 o
   4   8  13        7.17       10.63     10.08 o
   5   8  13        2.90        1.04      4.08 o
   0  -8  14        9.86        6.21      3.86 o
   1  -8  14        3.53        0.32      4.29 o
  -2  -7  14        7.58        8.46      3.93 o
  -1  -7  14        4.82        5.35      3.92 o
   0  -7  14        2.72        0.58      3.97 o
   1  -7  14        8.21        5.50      2.25 o
   2  -7  14       38.16       35.72      3.09 o
   3  -7  14        5.90        5.78      2.62 o
  -2  -6  14        3.77        9.49      3.55 o
  -1  -6  14        0.42        0.63      2.18 o
   0  -6  14        4.93        7.54      2.19 o
   1  -6  14        0.96        1.52      2.24 o
   2  -6  14        1.73        1.55      2.67 o
   3  -6  14       34.02       29.88      2.30 o
   4  -6  14       50.31       49.33      3.29 o
   5  -6  14        9.47        9.44      2.86 o
  -2  -5  14        2.65        1.87      3.30 o
  -1  -5  14       13.65       12.67      2.30 o
   0  -5  14       63.40       73.02      2.84 o
   1  -5  14        1.84        3.39      1.76 o
   2  -5  14        0.85        0.05      2.14 o
   3  -5  14       11.48        7.66      2.04 o
   4  -5  14        0.06       -0.88      1.88 o
   5  -5  14        0.09        1.92      2.82 o
  -3  -4  14        4.38        3.38      4.64 o
  -2  -4  14        3.56        3.30      3.25 o
  -1  -4  14       16.21       18.52      3.27 o
   0  -4  14      100.70      105.68      4.31 o
   1  -4  14        7.27        3.14      2.02 o
   2  -4  14       23.31       21.88      2.74 o
   3  -4  14        2.54        4.21      2.07 o
   4  -4  14        0.55       -0.50      1.72 o
   5  -4  14       28.50       26.91      2.80 o
   6  -4  14       96.13      107.36      4.21 o
  -3  -3  14       30.06       25.61      2.92 o
  -2  -3  14        1.38        5.54      2.86 o
  -1  -3  14       57.35       56.42      2.78 o
   0  -3  14       59.07       61.69      2.59 o
   1  -3  14        6.60        5.80      2.02 o
   2  -3  14       26.00       30.12      2.25 o
   3  -3  14        8.90        9.71      1.76 o
   4  -3  14        5.54        4.52      1.81 o
   5  -3  14        4.70        3.63      2.40 o
   6  -3  14        2.65        2.77      3.22 o
  -4  -2  14        3.98        6.77      4.38 o
  -3  -2  14        3.10        2.96      2.13 o
  -2  -2  14        6.71        6.91      2.17 o
  -1  -2  14      201.15      199.27      4.95 o
   0  -2  14        1.67        1.36      2.13 o
   1  -2  14       53.11       43.52      2.41 o
   2  -2  14       11.28       13.24      2.03 o
   3  -2  14        4.36        6.01      1.74 o
   4  -2  14       34.23       29.13      2.18 o
   5  -2  14        0.93       -0.56      2.11 o
   6  -2  14       76.44       80.83      3.12 o
  -4  -1  14        0.57        0.01      3.37 o
  -3  -1  14        0.37       -0.15      2.45 o
  -2  -1  14        5.36        6.42      2.75 o
  -1  -1  14        9.18        8.78      2.61 o
   0  -1  14        1.13        0.09      2.53 o
   1  -1  14        0.05        0.47      1.86 o
   2  -1  14       11.53       11.27      1.84 o
   3  -1  14       97.74       91.94      2.15 o
   4  -1  14      128.70      141.59      2.34 o
   5  -1  14        9.28       12.17      2.26 o
   6  -1  14        7.40        8.18      2.36 o
  -4   0  14        4.38        4.17      3.33 o
  -3   0  14       22.78       21.43      2.74 o
  -2   0  14       11.31       12.82      2.56 o
  -1   0  14       37.92       35.53      3.00 o
   0   0  14        7.12       10.93      2.47 o
   1   0  14       11.58        9.46      2.47 o
   2   0  14        9.43        8.75      2.04 o
   3   0  14       61.68       60.80      1.94 o
   4   0  14        6.43        5.99      1.53 o
   5   0  14        5.18        4.66      2.71 o
   6   0  14        3.72        4.02      2.44 o
   7   0  14        2.97        3.58      3.86 o
  -4   1  14       12.77       67.73      8.36 o
  -3   1  14       30.12       27.35      2.75 o
  -2   1  14       19.41       12.43      2.62 o
  -1   1  14        0.37        1.98      2.41 o
   0   1  14        6.69        9.06      2.42 o
   1   1  14        5.17        3.84      2.29 o
   2   1  14       48.17       55.03      2.36 o
   3   1  14        0.12        0.36      1.88 o
   4   1  14        1.95        1.99      1.99 o
   5   1  14       36.35       39.13      2.33 o
   6   1  14        0.22        1.61      2.19 o
   7   1  14        9.01       13.92      4.43 o
  -3   2  14       41.23       50.17      4.47 o
  -2   2  14       94.00       99.13      3.36 o
  -1   2  14        3.41        4.60      2.56 o
   0   2  14       15.30       17.37      2.53 o
   1   2  14       25.20       29.08      2.00 o
   2   2  14       88.94       80.38      3.99 o
   3   2  14      249.19      235.25      3.46 o
   4   2  14        8.48        8.61      1.93 o
   5   2  14       45.68       46.71      2.37 o
   6   2  14        6.70        7.79      2.71 o
   7   2  14        6.18        4.09      3.83 o
   8   2  14        3.81        3.57      4.00 o
  -2   3  14        3.17        2.75      3.31 o
  -1   3  14        0.51        0.57      2.52 o
   0   3  14        4.62        4.06      2.43 o
   1   3  14        0.24        2.25      2.43 o
   2   3  14       50.64       51.93      2.07 o
   3   3  14      159.82      153.70      5.59 o
   4   3  14       50.70       47.34      2.24 o
   5   3  14        5.80        5.21      1.91 o
   6   3  14       86.18       85.61      3.42 o
   7   3  14       52.86       64.75      5.07 o
   8   3  14        1.76       -0.97      4.29 o
  -2   4  14       10.92       10.04      9.97 o
  -1   4  14        4.56        7.11      3.44 o
   0   4  14        0.56       -0.42      2.47 o
   1   4  14       60.22       56.82      3.00 o
   2   4  14       34.44       43.77      2.69 o
   3   4  14       12.30       12.69      2.72 o
   4   4  14        9.74       11.45      2.00 o
   5   4  14        0.27       -0.10      2.00 o
   6   4  14        0.03        2.74      2.19 o
   7   4  14        0.13       -2.93      3.87 o
  -1   5  14       49.88       57.08      4.35 o
   0   5  14      194.09      208.45      6.08 o
   1   5  14        4.89       10.36      2.68 o
   2   5  14        3.64        1.45      2.50 o
   3   5  14        3.68        1.36      2.68 o
   4   5  14        0.30        3.57      2.50 o
   5   5  14        1.31        1.47      1.99 o
   6   5  14        5.69        5.44      2.26 o
   7   5  14        3.54        2.88      3.91 o
  -1   6  14        3.29        6.59      3.66 o
   0   6  14       20.46       28.90      3.90 o
   1   6  14      306.39      304.56      6.39 o
   2   6  14       68.54       74.40      3.71 o
   3   6  14        5.57        8.44      2.87 o
   4   6  14       79.48       85.92      3.32 o
   5   6  14        0.38        1.97      2.80 o
   6   6  14       81.92       79.68      4.87 o
   7   6  14        0.20       -1.50      3.77 o
  -1   7  14        9.46        8.67      4.00 o
   4   7  14       59.13       51.71      3.38 o
   5   7  14        5.63        2.44      2.94 o
   6   7  14        1.24        2.30      4.29 o
   5   8  14       66.26       78.82      5.38 o
   0  -7  15       64.66       51.68      4.61 o
   1  -7  15        0.58       -4.08      4.08 o
   1  -6  15       12.00        9.68      2.74 o
   2  -6  15        2.21        3.01      3.81 o
   3  -6  15        0.04       -0.18      3.32 o
   4  -6  15       50.36       37.54      4.32 o
   0  -5  15        4.15        4.17      4.58 o
   1  -5  15        5.86        7.96      3.93 o
   2  -5  15        5.25        4.56      2.20 o
   3  -5  15        0.01        0.54      2.28 o
   4  -5  15       15.99        9.05      4.36 o
  -1  -4  15      162.41      133.53      4.47 o
   0  -4  15        2.43        4.93      2.97 o
   1  -4  15        1.46        8.02      4.58 o
   2  -4  15        0.00        2.09      3.08 o
   3  -4  15      115.22      110.84      3.75 o
   4  -4  15        8.90       10.64      2.50 o
   5  -4  15        9.03       -1.91      4.69 o
  -2  -3  15       13.00       11.33      4.44 o
  -1  -3  15      222.41      201.07      4.16 o
   0  -3  15       21.95       19.66      2.35 o
   1  -3  15        0.16        2.39      2.19 o
   2  -3  15       24.79       24.32      2.40 o
   3  -3  15       27.77       27.80      2.00 o
   4  -3  15       36.17       33.86      2.42 o
   5  -3  15        2.98        1.25      2.83 o
  -2  -2  15       11.27       16.00      2.35 o
  -1  -2  15       51.99       53.86      2.65 o
   0  -2  15       27.09       21.93      2.34 o
   1  -2  15        4.91        9.41      1.95 o
   2  -2  15       36.14       29.97      2.37 o
   3  -2  15      105.80      125.77      2.65 o
   4  -2  15        2.75        4.62      1.91 o
   5  -2  15        1.17        0.86      2.53 o
  -3  -1  15        1.53       -0.03      3.89 o
  -2  -1  15        8.87        9.68      2.89 o
  -1  -1  15       10.81       11.53      3.30 o
   0  -1  15        1.63        2.25      2.31 o
   1  -1  15        1.11        0.68      2.04 o
   2  -1  15       20.00       26.16      2.17 o
   3  -1  15        0.33        0.10      1.70 o
   4  -1  15       12.78       12.96      1.79 o
   5  -1  15        2.60        2.10      2.42 o
   6  -1  15       44.70       40.80      4.40 o
  -4   0  15        1.83        2.38      3.84 o
  -3   0  15        2.33        2.71      3.40 o
  -2   0  15        8.17        8.53      2.81 o
  -1   0  15        6.13        5.69      2.70 o
   0   0  15       26.96       29.40      2.96 o
   1   0  15       22.66       23.79      3.12 o
   2   0  15        4.92        2.29      2.04 o
   3   0  15        0.90       -0.38      1.68 o
   4   0  15        9.39       14.98      2.48 o
   5   0  15       21.06       24.49      2.59 o
   6   0  15       39.29       35.85      4.48 o
  -3   1  15       16.13       13.49      3.62 o
  -2   1  15       11.66       15.31      2.76 o
  -1   1  15        6.29        6.32      2.79 o
   0   1  15        1.47        2.87      2.43 o
   1   1  15       32.72       30.55      2.14 o
   2   1  15       15.15       15.92      2.01 o
   3   1  15        9.60       14.71      1.96 o
   4   1  15        0.36        1.39      2.09 o
   5   1  15      296.43      300.19      4.44 o
   6   1  15       80.48       72.82      5.27 o
  -2   2  15        0.04        1.38      3.42 o
  -1   2  15       42.11       54.87      3.22 o
   0   2  15        0.01        0.99      2.49 o
   1   2  15        4.90        9.83      2.52 o
   2   2  15       13.80       12.08      2.08 o
   3   2  15       34.32       32.03      2.31 o
   4   2  15       13.38       13.21      2.15 o
   5   2  15      124.42      100.10      2.97 o
   6   2  15      380.34      382.61      8.20 o
  -1   3  15       26.21       25.97      3.47 o
   0   3  15        2.62        2.72      2.61 o
   1   3  15       23.31       23.48      2.63 o
   2   3  15        7.84        8.34      2.53 o
   3   3  15        7.24       10.69      2.24 o
   4   3  15        0.18        0.41      1.87 o
   5   3  15       13.38       15.19      2.20 o
   6   3  15       90.11       73.25      4.97 o
   0   4  15        0.00        0.32      2.68 o
   1   4  15        0.75        1.69      2.81 o
   2   4  15        5.45        8.31      2.43 o
   3   4  15        1.75        1.73      2.55 o
   4   4  15       23.82       22.82      2.80 o
   5   4  15       14.03       13.95      2.16 o
   6   4  15        5.75        6.08      3.71 o
   1   5  15        0.14        0.62      2.79 o
   2   5  15        3.49        4.15      2.56 o
   3   5  15        0.12        0.93      2.71 o
   4   5  15       15.92       19.67      4.39 o
   5   5  15        1.57        2.54      2.61 o
   6   5  15        0.05       -0.74      3.64 o
   3   6  15        0.48       -0.14      4.11 o
   4   6  15      145.75      153.94      7.49 o
   5   6  15        8.21       10.01      4.06 o
   6   6  15        5.85        6.59      3.86 o
   4   7  15        0.01        0.05      4.20 o
   2  -5  16        0.01        1.65      3.33 o
   3  -5  16        2.00        1.31      2.56 o
   4  -5  16        0.19       -4.48      4.48 o
   1  -4  16        2.00       16.85     13.34 o
   2  -4  16        1.11        3.34      3.10 o
   3  -4  16        0.92        4.26      2.74 o
   4  -4  16        0.00       -3.55      3.98 o
   0  -3  16      299.56      273.26      7.57 o
   1  -3  16       54.97       57.87      2.87 o
   2  -3  16       41.43       40.92      2.56 o
   3  -3  16        6.46       11.30      2.96 o
   4  -3  16       19.37       17.13      4.75 o
  -1  -2  16        3.37       25.37      6.32 o
   0  -2  16      144.28      128.93      3.09 o
   1  -2  16       33.25       31.19      2.26 o
   2  -2  16        5.82        7.80      2.25 o
   3  -2  16       52.49       52.38      2.22 o
   4  -2  16       21.31       25.29      3.70 o
  -2  -1  16        2.36        8.90      8.38 o
  -1  -1  16        0.11        0.83      3.25 o
   0  -1  16        0.22        0.14      2.21 o
   1  -1  16       17.62       20.77      2.46 o
   2  -1  16       13.22       14.23      1.87 o
   3  -1  16        8.11        8.04      1.90 o
   4  -1  16        0.01       -0.34      2.97 o
   5  -1  16        8.29        4.77      4.56 o
  -2   0  16        3.07        3.74      4.94 o
  -1   0  16        1.79        6.11      3.45 o
   0   0  16        0.19        1.75      2.72 o
   1   0  16        0.76        0.23      2.70 o
   2   0  16        0.00        1.07      1.76 o
   3   0  16       41.61       43.62      2.18 o
   4   0  16       38.09       48.20      5.58 o
   5   0  16       20.12       20.20      4.42 o
  -2   1  16       79.02       84.28      5.44 o
  -1   1  16       23.95       18.58      3.68 o
   0   1  16        0.86        3.12      2.50 o
   1   1  16       25.69       23.10      3.04 o
   2   1  16        1.44       -0.32      2.19 o
   3   1  16        4.20        1.29      2.00 o
   4   1  16        1.67        1.10      2.12 o
   5   1  16        3.15        0.13      4.38 o
  -1   2  16        1.20        0.53      4.05 o
   0   2  16        1.13        1.04      2.56 o
   1   2  16        0.63        3.22      2.74 o
   2   2  16       94.95       96.50      3.64 o
   3   2  16       35.48       40.90      2.67 o
   4   2  16        7.12        9.54      2.23 o
   5   2  16        0.49        1.47      3.74 o
   6   2  16       86.87       97.99      5.70 o
   0   3  16       61.00       66.51      4.89 o
   1   3  16       46.07       46.79      3.14 o
   2   3  16        0.36        1.37      2.73 o
   3   3  16       21.91       21.06      3.52 o
   4   3  16        3.42        3.82      2.05 o
   5   3  16        5.61        5.67      2.59 o
   6   3  16        1.39        1.06      3.78 o
   1   4  16        8.55       11.60      3.97 o
   2   4  16       11.02       10.80      2.71 o
   3   4  16        1.43        0.01      2.67 o
   4   4  16        0.00       -0.42      2.61 o
   5   4  16        8.24       10.66      3.69 o
   6   4  16       25.93       20.65      4.06 o
   2   5  16       16.90       18.86      4.35 o
   3   5  16        0.02       -1.79      4.30 o
   4   5  16       16.95       18.06      3.09 o
   5   5  16       10.36       13.11      4.21 o
   3   6  16        3.44        1.58      3.86 o
   2  -4  17        3.92        9.20      4.21 o
   3  -4  17       43.11       37.51      4.27 o
   1  -3  17        5.84        8.76      4.15 o
   2  -3  17        0.02        9.03      8.39 o
   3  -3  17      114.10      108.19      9.48 o
   0  -2  17        0.02       11.18      6.20 o
   1  -2  17       15.78        9.59      9.13 o
   2  -2  17        1.60        3.45      2.71 o
   3  -2  17       66.33       70.24      4.87 o
  -1  -1  17        3.75        4.84      7.71 o
   0  -1  17        0.71       39.54      6.78 o
   1  -1  17        7.34        5.47      2.84 o
   2  -1  17       13.13       13.92      2.20 o
   3  -1  17        0.73        0.45      2.15 o
   0   0  17        0.03       44.95      7.25 o
   1   0  17       38.32       45.39     14.43 o
   2   0  17       28.83       28.61      2.32 o
   3   0  17        0.96        1.83      2.20 o
   4   0  17       21.55       22.82      4.10 o
   0   1  17        8.34        7.20      3.92 o
   1   1  17       36.24       28.86      4.78 o
   2   1  17        5.94        9.21      4.24 o
   3   1  17        1.41        2.88      2.58 o
   4   1  17        4.15        6.01      2.68 o
   5   1  17      112.36      101.15      5.50 o
  -1   2  17       17.81       21.76      4.61 o
   0   2  17        9.51        6.85      4.28 o
   1   2  17       12.73       13.95      4.45 o
   2   2  17        1.71        1.82      3.00 o
   3   2  17        0.11        1.54      3.51 o
   4   2  17       32.49       33.91      3.07 o
   5   2  17      150.37      142.71      5.89 o
   0   3  17        0.34       -2.09      3.84 o
   1   3  17        0.52       -1.41      3.88 o
   2   3  17       11.26        5.64      4.29 o
   3   3  17       28.78       25.21      4.06 o
   4   3  17        1.59        1.63      3.61 o
   5   3  17        8.78        3.59      3.66 o
   1   4  17        5.65        1.61      4.19 o
   2   4  17        0.63        0.58      3.94 o
   1  -1  18        1.24       -2.05      3.92 o
   2  -1  18       17.17       14.75      4.37 o
   3  -1  18        7.11        5.27      3.84 o
   3   0  18       28.43       25.36      2.46 o
   3   1  18      138.49      129.29      5.62 o
 
